# Supplementary material for: Efficient capture and storage of ammonia in robust aluminium-based metal-organic frameworks
Source: Commun Chem. 2023 Mar 24;6:55. doi: 10.1038/s42004-023-00850-4 (PMC10039057; doi:10.1038/s42004-023-00850-4)
Supplement: Supplementary file 4 — Supplementary Data 1 [file 42004_2023_850_MOESM4_ESM.cif]

data_MIL-160_desolvated
_chemical_name_mineral             MIL-160_desolvated
_chemical_formula_sum              'C6 H3 Al O6'
_chemical_formula_moiety 		   'C6 H3 Al O6'
_chemical_formula_weight           	198.06
_space_group_crystal_system        tetragonal
loop_
  _space_group_symop_id
  _space_group_symop_operation_xyz
 1 'x, y, z '
 2 '-x, y, z '
 3 '-x+1/2, -y, z+1/2 '
 4 '-x+1/2, y, -z+1/2 '
 5 '-y+1/4, -x+1/4, -z-1/4 '
 6 '-y+1/4, x-1/4, z+1/4 '
 7 '-y-1/4, -x+1/4, z-1/4 '
 8 '-y-1/4, x-1/4, -z+1/4 '
 9 'y+1/4, -x+1/4, z-1/4 '
 10 'y+1/4, x-1/4, -z+1/4 '
 11 'y-1/4, -x+1/4, -z-1/4 '
 12 'y-1/4, x-1/4, z+1/4 '
 13 'x, -y, -z '
 14 '-x, -y, -z '
 15 'x+1/2, -y, z+1/2 '
 16 'x+1/2, y, -z+1/2 '
 17 'x+1/2, y+1/2, z+1/2 '
 18 '-x+1/2, y+1/2, z+1/2 '
 19 '-x, -y+1/2, z '
 20 '-x, y+1/2, -z '
 21 '-y-1/4, -x-1/4, -z+1/4 '
 22 '-y-1/4, x+1/4, z-1/4 '
 23 '-y+1/4, -x-1/4, z+1/4 '
 24 '-y+1/4, x+1/4, -z-1/4 '
 25 'y-1/4, -x-1/4, z+1/4 '
 26 'y-1/4, x+1/4, -z-1/4 '
 27 'y+1/4, -x-1/4, -z+1/4 '
 28 'y+1/4, x+1/4, z-1/4 '
 29 'x+1/2, -y+1/2, -z+1/2 '
 30 '-x+1/2, -y+1/2, -z+1/2 '
 31 'x, -y+1/2, z '
 32 'x, y+1/2, -z '

_symmetry_space_group_name_H-M     i41/amd:2
_symmetry_space_group_name_Hall    '-I 4bd 2'
_cell_length_a                     21.1298(10)
_cell_length_b                     21.1298(10)
_cell_length_c                     10.6406(5)
_cell_angle_alpha                  90
_cell_angle_beta                   90
_cell_angle_gamma                  90
_cell_volume                       4750.7(5)
_cell_formula_units_Z              16
_cell_measurement_temperature      17

_exptl_crystal_density_diffrn      	1.108
_exptl_crystal_description         powder

_pd_char_colour                  'white powder'
_pd_spec_mount_mode              transmission
_pd_spec_shape                   cylinder
_pd_spec_size_axial              '65 mm'
_pd_spec_size_thick              '8 mm'

_pd_spec_mounting                
;                                       
ISIS vanadium sample can equipped with gas handling equipment 
and cartridge heaters, sealed with compressed indium wire.
;

_pd_instr_location               
; 
WISH is situated on E8 of the second target station of the ISIS neutron source,
located at the Rutherford Appleton Laboratory, Didcot, UK.
;

_pd_meas_special_details         
;
Time of flight method using a pulsed neutron source
;
_pd_meas_scan_method             tof

_pd_instr_dist_src/spec          40000
_pd_instr_dist_spec/detc         2200
_pd_meas_2theta_fixed            10-70

_diffrn_ambient_temperature      17
_diffrn_radiation_probe          neutron
_diffrn_source                   'ISIS TS2'
_diffrn_source_target            ?
_diffrn_source_type              'ISIS WISH diffractometer'
_diffrn_radiation_type           neutron
_diffrn_measurement_device_type  'ISIS WISH diffractometer'
_diffrn_detector                 '1520 pixellated 3He tubes'

_computing_structure_refinement    TOPAS

_pd_proc_ls_background_function    Chebyshev
_pd_proc_ls_prof_R_factor          1.514
_pd_proc_ls_prof_wR_expected       0.323
_pd_proc_ls_prof_wR_factor         1.854
_pd_proc_ls_profile_function       pseudo-Voigt

_refine_ls_extinction_method       none
_refine_ls_goodness_of_fit_all     5.7399
_refine_ls_hydrogen_treatment      mixed
_refine_ls_matrix_type             fullcycle
_refine_ls_number_parameters       175
_refine_ls_R_factor_all            1.924
_refine_ls_shift/su_max            0.0333
_refine_ls_structure_factor_coef   Inet
_refine_ls_weighting_scheme        sigma


loop_
  _atom_site_label
  _atom_site_type_symbol
  _atom_site_symmetry_multiplicity
  _atom_site_fract_x
  _atom_site_fract_y
  _atom_site_fract_z
  _atom_site_occupancy
  _atom_site_B_iso_or_equiv
 Al1 Al 16 0.3207(3) 0 0 1 0.1(2)
 O1 O 16 0.25594(14) 0.00594(14) 0.125 1 1.84(8)
 H1 H 16 0.2241(3) -0.0259(3) 0.125 1 2.10(8)
 O2 O 32 0.3838(5) 0.0051(2) 0.1261(8) 1 1.84(8)
 O3 O 32 0.3389(3) 0.0628(3) 0.2774(11) 1 1.84(8)
 H3 H 32 0.4391(4) 0.1038(3) 0.4517(7) 1 2.10(8)
 C1 C 32 0.3884(2) 0.04162(19) 0.2218(7) 1 1.75(7)
 C2 C 32 0.45117(15) 0.05555(10) 0.2733(3) 1 1.75(7)
 C3 C 32 0.4667(3) 0.08510(19) 0.3826(5) 1 1.75(7)
 O4 O 16 0.5 0.03876(5) 0.21124(5) 1 1.84(8)

loop_
  _geom_bond_atom_site_label_1
  _geom_bond_atom_site_label_2
  _geom_bond_distance
  _geom_bond_site_symmetry_1
  _geom_bond_site_symmetry_2
 Al1 O1 1.913(5) 1_555 9_555
 Al1 O1 1.913(5) 1_555 1_555
 Al1 O2 1.894(7) 1_555 13_555
 Al1 O2 1.894(7) 1_555 1_555
 Al1 O3 1.909(6) 1_555 10_555
 Al1 O3 1.909(6) 1_555 9_555
 O1 Al1 1.913(5) 1_555 1_555
 O1 Al1 1.913(5) 1_555 6_555
 O1 H1 0.950(9) 1_555 1_555
 H1 O1 0.950(9) 1_555 1_555
 O2 Al1 1.894(7) 1_555 1_555
 O2 C1 1.282(3) 1_555 1_555
 O3 Al1 1.909(6) 1_555 6_555
 O3 C1 1.282(3) 1_555 1_555
 H3 C3 1.019(6) 1_555 1_555
 C1 O2 1.282(3) 1_555 1_555
 C1 O3 1.282(3) 1_555 1_555
 C1 C2 1.465(4) 1_555 1_555
 C2 C1 1.465(4) 1_555 1_555
 C2 C3 1.360(4) 1_555 1_555
 C2 O4 1.275(3) 1_555 1_555
 C3 H3 1.019(6) 1_555 1_555
 C3 C2 1.360(4) 1_555 1_555
 C3 C3 1.406(11) 1_555 2_655
 O4 C2 1.275(3) 1_555 2_655
 O4 C2 1.275(3) 1_555 1_555

loop_
  _geom_angle_atom_site_label_1
  _geom_angle_atom_site_label_2
  _geom_angle_atom_site_label_3
  _geom_angle
  _geom_angle_site_symmetry_1
  _geom_angle_site_symmetry_2
  _geom_angle_site_symmetry_3
 O1 Al1 O1 88.6(3) 9_555 1_555 1_555
 O1 Al1 O2 90.4(4) 1_555 1_555 1_555
 O1 Al1 O2 178.8(4) 9_555 1_555 1_555
 O1 Al1 O2 90.4(4) 9_555 1_555 13_555
 O1 Al1 O2 178.8(4) 1_555 1_555 13_555
 O1 Al1 O3 84.0(2) 9_555 1_555 10_555
 O1 Al1 O3 84.0(2) 1_555 1_555 9_555
 O1 Al1 O3 88.8(4) 1_555 1_555 10_555
 O1 Al1 O3 88.8(4) 9_555 1_555 9_555
 H1 Al1 O1 76.8(2) 1_555 1_555 9_555
 H1 Al1 O1 76.8(2) 9_555 1_555 1_555
 H1 Al1 O1 19.75(15) 9_555 1_555 9_555
 H1 Al1 O1 19.75(15) 1_555 1_555 1_555
 H1 Al1 H1 70.34(19) 9_555 1_555 1_555
 H1 Al1 O2 102.1(3) 1_555 1_555 1_555
 H1 Al1 O2 160.1(4) 9_555 1_555 1_555
 H1 Al1 O2 160.1(4) 1_555 1_555 13_555
 H1 Al1 O2 102.1(3) 9_555 1_555 13_555
 H1 Al1 O3 103.0(4) 9_555 1_555 9_555
 H1 Al1 O3 68.40(19) 1_555 1_555 9_555
 H1 Al1 O3 103.0(4) 1_555 1_555 10_555
 H1 Al1 O3 68.40(19) 9_555 1_555 10_555
 O2 Al1 O2 90.6(8) 1_555 1_555 13_555
 O3 Al1 O2 90.5(4) 9_555 1_555 1_555
 O3 Al1 O2 90.5(4) 10_555 1_555 13_555
 O3 Al1 O2 96.54(17) 9_555 1_555 13_555
 O3 Al1 O2 96.54(17) 10_555 1_555 1_555
 O3 Al1 O3 170.0(6) 9_555 1_555 10_555
 C1 Al1 O1 76.51(15) 13_555 1_555 9_555
 C1 Al1 O1 73.75(19) 9_555 1_555 9_555
 C1 Al1 O1 89.24(17) 10_555 1_555 9_555
 C1 Al1 O1 73.75(19) 10_555 1_555 1_555
 C1 Al1 O1 89.24(17) 9_555 1_555 1_555
 C1 Al1 O1 76.51(15) 1_555 1_555 1_555
 C1 Al1 O1 160.0(3) 13_555 1_555 1_555
 C1 Al1 O1 160.0(3) 1_555 1_555 9_555
 C1 Al1 H1 140.5(2) 13_555 1_555 1_555
 C1 Al1 H1 89.6(2) 9_555 1_555 9_555
 C1 Al1 H1 140.5(2) 1_555 1_555 9_555
 C1 Al1 H1 70.90(17) 10_555 1_555 9_555
 C1 Al1 H1 70.90(17) 9_555 1_555 1_555
 C1 Al1 H1 89.6(2) 10_555 1_555 1_555
 C1 Al1 H1 92.05(16) 1_555 1_555 1_555
 C1 Al1 H1 92.05(16) 13_555 1_555 9_555
 C1 Al1 O2 91.04(18) 10_555 1_555 1_555
 C1 Al1 O2 105.65(13) 9_555 1_555 1_555
 C1 Al1 O2 19.6(2) 13_555 1_555 13_555
 C1 Al1 O2 91.04(18) 9_555 1_555 13_555
 C1 Al1 O2 104.3(5) 1_555 1_555 13_555
 C1 Al1 O2 19.6(2) 1_555 1_555 1_555
 C1 Al1 O2 104.3(5) 13_555 1_555 1_555
 C1 Al1 O2 105.65(13) 10_555 1_555 13_555
 C1 Al1 O3 16.0(3) 10_555 1_555 10_555
 C1 Al1 O3 82.45(17) 1_555 1_555 10_555
 C1 Al1 O3 157.7(3) 10_555 1_555 9_555
 C1 Al1 O3 102.6(4) 1_555 1_555 9_555
 C1 Al1 O3 102.6(4) 13_555 1_555 10_555
 C1 Al1 O3 16.0(3) 9_555 1_555 9_555
 C1 Al1 O3 157.7(3) 9_555 1_555 10_555
 C1 Al1 O3 82.45(17) 13_555 1_555 9_555
 C1 Al1 C1 120.8(3) 1_555 1_555 13_555
 C1 Al1 C1 118.56(15) 10_555 1_555 13_555
 C1 Al1 C1 73.98(6) 10_555 1_555 1_555
 C1 Al1 C1 156.4(3) 9_555 1_555 10_555
 C1 Al1 C1 118.56(14) 9_555 1_555 1_555
 C1 Al1 C1 73.98(6) 9_555 1_555 13_555
 Al1 O1 Al1 125.3(3) 6_555 1_555 1_555
 Al1 O1 H1 117.37(14) 6_555 1_555 1_555
 Al1 O1 H1 117.37(14) 1_555 1_555 1_555
 O1 O1 Al1 45.70(15) 4_555 1_555 6_555
 O1 O1 Al1 139.4(2) 9_555 1_555 6_555
 O1 O1 Al1 45.70(15) 9_555 1_555 1_555
 O1 O1 Al1 139.4(2) 4_555 1_555 1_555
 O1 O1 O1 172.39(18) 9_555 1_555 4_555
 O1 O1 H1 86.19(9) 9_555 1_555 1_555
 O1 O1 H1 86.19(9) 4_555 1_555 1_555
 O1 O1 O3 116.6(3) 4_555 1_555 9_555
 O1 O1 O3 61.5(3) 4_555 1_555 4_555
 O1 O1 O3 61.5(3) 9_555 1_555 9_555
 O1 O1 O3 116.6(3) 9_555 1_555 4_555
 H1 O1 Al1 122.8(2) 9_555 1_555 6_555
 H1 O1 Al1 61.1(2) 4_555 1_555 6_555
 H1 O1 Al1 61.1(2) 9_555 1_555 1_555
 H1 O1 Al1 122.8(2) 4_555 1_555 1_555
 H1 O1 O1 158.65(17) 4_555 1_555 9_555
 H1 O1 O1 19.97(17) 9_555 1_555 9_555
 H1 O1 O1 19.97(17) 4_555 1_555 4_555
 H1 O1 O1 158.65(17) 9_555 1_555 4_555
 H1 O1 H1 86.34(9) 4_555 1_555 1_555
 H1 O1 H1 86.34(9) 9_555 1_555 1_555
 H1 O1 H1 172.67(18) 9_555 1_555 4_555
 H1 O1 O2 80.9(2) 9_555 1_555 10_555
 H1 O1 O2 80.9(2) 4_555 1_555 1_555
 H1 O1 O2 104.3(2) 9_555 1_555 1_555
 H1 O1 O2 104.3(2) 4_555 1_555 10_555
 H1 O1 O3 132.19(17) 9_555 1_555 1_555
 H1 O1 O3 81.0(4) 9_555 1_555 9_555
 H1 O1 O3 97.4(3) 4_555 1_555 9_555
 H1 O1 O3 132.19(18) 4_555 1_555 10_555
 H1 O1 O3 55.13(10) 4_555 1_555 1_555
 H1 O1 O3 97.4(3) 9_555 1_555 4_555
 H1 O1 O3 55.13(10) 9_555 1_555 10_555
 H1 O1 O3 81.0(4) 4_555 1_555 4_555
 O2 O1 Al1 44.5(2) 10_555 1_555 6_555
 O2 O1 Al1 44.5(2) 1_555 1_555 1_555
 O2 O1 Al1 93.9(2) 10_555 1_555 1_555
 O2 O1 Al1 93.9(2) 1_555 1_555 6_555
 O2 O1 O1 95.1(2) 10_555 1_555 9_555
 O2 O1 O1 95.1(2) 1_555 1_555 4_555
 O2 O1 O1 90.22(18) 1_555 1_555 9_555
 O2 O1 O1 90.22(18) 10_555 1_555 4_555
 O2 O1 H1 134.61(13) 1_555 1_555 1_555
 O2 O1 H1 134.61(13) 10_555 1_555 1_555
 O2 O1 O2 90.8(2) 10_555 1_555 1_555
 O2 O1 O3 63.73(11) 10_555 1_555 1_555
 O2 O1 O3 49.05(16) 1_555 1_555 1_555
 O2 O1 O3 141.72(19) 1_555 1_555 4_555
 O2 O1 O3 49.05(16) 10_555 1_555 10_555
 O2 O1 O3 141.72(19) 10_555 1_555 9_555
 O2 O1 O3 63.73(11) 1_555 1_555 10_555
 O2 O1 O3 61.73(13) 10_555 1_555 4_555
 O2 O1 O3 61.73(13) 1_555 1_555 9_555
 O3 O1 Al1 45.53(18) 1_555 1_555 6_555
 O3 O1 Al1 150.9(3) 9_555 1_555 6_555
 O3 O1 Al1 47.92(12) 4_555 1_555 6_555
 O3 O1 Al1 89.0(3) 1_555 1_555 1_555
 O3 O1 Al1 150.9(3) 4_555 1_555 1_555
 O3 O1 Al1 47.92(13) 9_555 1_555 1_555
 O3 O1 Al1 89.0(3) 10_555 1_555 6_555
 O3 O1 Al1 45.53(18) 10_555 1_555 1_555
 O3 O1 O1 57.17(15) 1_555 1_555 4_555
 O3 O1 O1 130.23(19) 1_555 1_555 9_555
 O3 O1 O1 130.23(19) 10_555 1_555 4_555
 O3 O1 O1 57.17(15) 10_555 1_555 9_555
 O3 O1 H1 141.42(11) 1_555 1_555 1_555
 O3 O1 H1 77.19(15) 4_555 1_555 1_555
 O3 O1 H1 141.42(11) 10_555 1_555 1_555
 O3 O1 H1 77.19(15) 9_555 1_555 1_555
 O3 O1 O3 106.88(15) 10_555 1_555 4_555
 O3 O1 O3 93.22(18) 1_555 1_555 4_555
 O3 O1 O3 106.88(15) 1_555 1_555 9_555
 O3 O1 O3 77.2(2) 1_555 1_555 10_555
 O3 O1 O3 154.4(3) 9_555 1_555 4_555
 O3 O1 O3 93.22(18) 10_555 1_555 9_555
 C1 O1 Al1 66.3(2) 1_555 1_555 1_555
 C1 O1 Al1 69.60(18) 1_555 1_555 6_555
 C1 O1 Al1 66.3(2) 10_555 1_555 6_555
 C1 O1 Al1 69.60(18) 10_555 1_555 1_555
 C1 O1 O1 75.64(17) 10_555 1_555 9_555
 C1 O1 O1 110.88(15) 10_555 1_555 4_555
 C1 O1 O1 110.88(15) 1_555 1_555 9_555
 C1 O1 O1 75.64(17) 1_555 1_555 4_555
 C1 O1 H1 120.26(15) 10_555 1_555 4_555
 C1 O1 H1 120.26(15) 1_555 1_555 9_555
 C1 O1 H1 144.75(6) 1_555 1_555 1_555
 C1 O1 H1 66.45(15) 1_555 1_555 4_555
 C1 O1 H1 66.45(15) 10_555 1_555 9_555
 C1 O1 H1 144.75(6) 10_555 1_555 1_555
 C1 O1 O2 24.55(8) 10_555 1_555 10_555
 C1 O1 O2 24.55(8) 1_555 1_555 1_555
 C1 O1 O2 76.26(16) 1_555 1_555 10_555
 C1 O1 O2 76.26(16) 10_555 1_555 1_555
 C1 O1 O3 117.50(15) 1_555 1_555 4_555
 C1 O1 O3 84.28(12) 10_555 1_555 4_555
 C1 O1 O3 24.50(8) 1_555 1_555 1_555
 C1 O1 O3 24.50(8) 10_555 1_555 10_555
 C1 O1 O3 68.48(14) 10_555 1_555 1_555
 C1 O1 O3 68.48(14) 1_555 1_555 10_555
 C1 O1 O3 117.50(15) 10_555 1_555 9_555
 C1 O1 O3 84.28(12) 1_555 1_555 9_555
 C1 O1 C1 70.50(10) 1_555 1_555 10_555
 Al1 H1 Al1 85.8(3) 6_555 1_555 1_555
 Al1 H1 O1 42.88(15) 6_555 1_555 1_555
 Al1 H1 O1 42.88(15) 1_555 1_555 1_555
 O1 H1 Al1 109.5(3) 9_555 1_555 6_555
 O1 H1 Al1 42.13(10) 4_555 1_555 6_555
 O1 H1 Al1 42.13(10) 9_555 1_555 1_555
 O1 H1 Al1 109.5(3) 4_555 1_555 1_555
 O1 H1 O1 73.84(19) 9_555 1_555 1_555
 O1 H1 O1 147.7(4) 4_555 1_555 9_555
 O1 H1 O1 73.84(19) 4_555 1_555 1_555
 O1 H1 O3 60.4(3) 4_555 1_555 4_555
 O1 H1 O3 60.4(3) 9_555 1_555 9_555
 O1 H1 O3 114.2(4) 4_555 1_555 9_555
 O1 H1 O3 114.2(4) 9_555 1_555 4_555
 H1 H1 Al1 54.83(10) 4_555 1_555 6_555
 H1 H1 Al1 100.5(3) 4_555 1_555 1_555
 H1 H1 Al1 100.5(3) 9_555 1_555 6_555
 H1 H1 Al1 54.83(10) 9_555 1_555 1_555
 H1 H1 O1 74.42(17) 9_555 1_555 1_555
 H1 H1 O1 142.6(4) 4_555 1_555 9_555
 H1 H1 O1 74.42(17) 4_555 1_555 1_555
 H1 H1 O1 19.25(15) 4_555 1_555 4_555
 H1 H1 O1 142.6(4) 9_555 1_555 4_555
 H1 H1 O1 19.25(15) 9_555 1_555 9_555
 H1 H1 H1 148.8(3) 4_555 1_555 9_555
 H1 H1 O3 79.6(3) 9_555 1_555 9_555
 H1 H1 O3 79.6(3) 4_555 1_555 4_555
 H1 H1 O3 95.7(4) 9_555 1_555 4_555
 H1 H1 O3 95.7(4) 4_555 1_555 9_555
 O3 H1 Al1 44.69(15) 9_555 1_555 1_555
 O3 H1 Al1 119.2(4) 4_555 1_555 1_555
 O3 H1 Al1 119.2(4) 9_555 1_555 6_555
 O3 H1 Al1 44.69(15) 4_555 1_555 6_555
 O3 H1 O1 81.3(3) 4_555 1_555 1_555
 O3 H1 O1 81.3(2) 9_555 1_555 1_555
 O3 H1 O3 162.5(5) 9_555 1_555 4_555
 Al1 O2 C1 130.6(6) 1_555 1_555 1_555
 O1 O2 Al1 45.1(3) 1_555 1_555 1_555
 O1 O2 O2 89.78(18) 1_555 1_555 13_555
 O1 O2 O3 64.8(4) 1_555 1_555 1_555
 O1 O2 O3 56.53(17) 1_555 1_555 9_555
 O1 O2 C1 94.4(5) 1_555 1_555 1_555
 O1 O2 C2 126.9(5) 1_555 1_555 1_555
 O2 O2 Al1 44.7(4) 13_555 1_555 1_555
 O2 O2 O3 139.7(3) 13_555 1_555 1_555
 O2 O2 C1 147.1(3) 13_555 1_555 1_555
 O2 O2 C2 133.98(18) 13_555 1_555 1_555
 O3 O2 Al1 41.93(8) 10_555 1_555 1_555
 O3 O2 Al1 45.0(2) 9_555 1_555 1_555
 O3 O2 Al1 104.1(6) 1_555 1_555 1_555
 O3 O2 O1 57.7(3) 10_555 1_555 1_555
 O3 O2 O2 63.49(17) 9_555 1_555 13_555
 O3 O2 O2 58.4(3) 10_555 1_555 13_555
 O3 O2 O3 81.3(6) 10_555 1_555 1_555
 O3 O2 O3 116.6(5) 9_555 1_555 1_555
 O3 O2 O3 86.7(3) 10_555 1_555 9_555
 O3 O2 C1 29.5(2) 1_555 1_555 1_555
 O3 O2 C1 97.0(5) 10_555 1_555 1_555
 O3 O2 C1 142.6(4) 9_555 1_555 1_555
 O3 O2 C2 114.6(2) 10_555 1_555 1_555
 O3 O2 C2 157.1(2) 9_555 1_555 1_555
 O3 O2 O4 120.42(18) 10_555 1_555 1_555
 C2 O2 Al1 156.4(3) 1_555 1_555 1_555
 C2 O2 O3 62.11(11) 1_555 1_555 1_555
 C2 O2 C1 32.66(12) 1_555 1_555 1_555
 O4 O2 Al1 152.6(4) 1_555 1_555 1_555
 O4 O2 O1 154.8(4) 1_555 1_555 1_555
 O4 O2 O2 110.71(18) 1_555 1_555 13_555
 O4 O2 O3 145.6(5) 1_555 1_555 9_555
 O4 O2 O3 90.00(10) 1_555 1_555 1_555
 O4 O2 C1 60.49(17) 1_555 1_555 1_555
 O4 O2 C2 28.04(10) 1_555 1_555 1_555
 Al1 O3 C1 139.7(7) 6_555 1_555 1_555
 O1 O3 Al1 45.7(3) 1_555 1_555 6_555
 O1 O3 Al1 48.05(19) 4_555 1_555 6_555
 O1 O3 O1 61.4(2) 1_555 1_555 4_555
 O1 O3 H1 21.54(19) 4_555 1_555 4_555
 O1 O3 H1 64.5(2) 1_555 1_555 4_555
 O1 O3 O2 111.6(5) 4_555 1_555 1_555
 O1 O3 O2 66.1(4) 1_555 1_555 1_555
 O1 O3 C1 131.4(4) 4_555 1_555 1_555
 O1 O3 C1 95.6(5) 1_555 1_555 1_555
 O1 O3 C2 139.36(15) 4_555 1_555 1_555
 O1 O3 C2 127.9(4) 1_555 1_555 1_555
 H1 O3 Al1 66.9(3) 4_555 1_555 6_555
 H1 O3 O2 96.6(4) 4_555 1_555 1_555
 H1 O3 C1 111.1(4) 4_555 1_555 1_555
 H1 O3 C2 119.1(2) 4_555 1_555 1_555
 O2 O3 Al1 41.53(15) 10_555 1_555 6_555
 O2 O3 Al1 110.8(6) 1_555 1_555 6_555
 O2 O3 Al1 44.5(2) 6_555 1_555 6_555
 O2 O3 O1 58.6(3) 10_555 1_555 1_555
 O2 O3 O1 90.18(18) 6_555 1_555 1_555
 O2 O3 O1 89.58(13) 10_555 1_555 4_555
 O2 O3 O1 61.74(18) 6_555 1_555 4_555
 O2 O3 H1 82.2(3) 6_555 1_555 4_555
 O2 O3 H1 107.4(3) 10_555 1_555 4_555
 O2 O3 O2 98.0(6) 10_555 1_555 1_555
 O2 O3 O2 58.1(4) 10_555 1_555 6_555
 O2 O3 O2 153.7(4) 6_555 1_555 1_555
 O2 O3 C1 29.5(2) 1_555 1_555 1_555
 O2 O3 C1 166.7(4) 6_555 1_555 1_555
 O2 O3 C1 115.4(5) 10_555 1_555 1_555
 O2 O3 C2 130.3(2) 10_555 1_555 1_555
 O2 O3 C2 141.0(5) 6_555 1_555 1_555
 H3 O3 Al1 141.1(6) 1_555 1_555 6_555
 H3 O3 O1 170.3(2) 1_555 1_555 1_555
 H3 O3 O1 116.5(4) 1_555 1_555 4_555
 H3 O3 H1 109.8(3) 1_555 1_555 4_555
 H3 O3 O2 131.0(4) 1_555 1_555 10_555
 H3 O3 O2 96.9(4) 1_555 1_555 6_555
 H3 O3 O2 108.1(2) 1_555 1_555 1_555
 H3 O3 C1 78.9(3) 1_555 1_555 1_555
 H3 O3 C2 46.6(2) 1_555 1_555 1_555
 C2 O3 Al1 170.1(5) 1_555 1_555 6_555
 C2 O3 O2 61.82(11) 1_555 1_555 1_555
 C2 O3 C1 32.36(12) 1_555 1_555 1_555
 C3 O3 Al1 160.3(6) 1_555 1_555 6_555
 C3 O3 O1 154.0(4) 1_555 1_555 1_555
 C3 O3 O1 129.5(3) 1_555 1_555 4_555
 C3 O3 H1 116.4(3) 1_555 1_555 4_555
 C3 O3 O2 134.7(2) 1_555 1_555 10_555
 C3 O3 O2 88.42(13) 1_555 1_555 1_555
 C3 O3 O2 115.8(5) 1_555 1_555 6_555
 C3 O3 H3 19.87(14) 1_555 1_555 1_555
 C3 O3 C1 59.08(19) 1_555 1_555 1_555
 C3 O3 C2 26.77(13) 1_555 1_555 1_555
 O3 H3 H3 136.0(2) 1_555 1_555 2_655
 O3 H3 C2 52.8(2) 1_555 1_555 1_555
 O3 H3 C3 113.2(3) 1_555 1_555 2_655
 O3 H3 C3 81.0(3) 1_555 1_555 1_555
 H3 H3 C2 83.24(18) 2_655 1_555 1_555
 H3 H3 C3 55.0(3) 2_655 1_555 1_555
 H3 H3 C3 22.75(18) 2_655 1_555 2_655
 C1 H3 O3 25.01(10) 1_555 1_555 1_555
 C1 H3 H3 111.10(18) 1_555 1_555 2_655
 C1 H3 C2 27.86(13) 1_555 1_555 1_555
 C1 H3 C3 88.3(2) 1_555 1_555 2_655
 C1 H3 C3 56.1(3) 1_555 1_555 1_555
 C2 H3 O3 93.1(2) 2_655 1_555 1_555
 C2 H3 H3 42.89(14) 2_655 1_555 2_655
 C2 H3 C1 68.21(19) 2_655 1_555 1_555
 C2 H3 C2 40.35(15) 2_655 1_555 1_555
 C2 H3 C3 20.14(10) 2_655 1_555 2_655
 C2 H3 C3 60.49(19) 1_555 1_555 2_655
 C2 H3 C3 28.2(2) 1_555 1_555 1_555
 C2 H3 C3 12.1(2) 2_655 1_555 1_555
 C3 H3 C3 32.2(2) 2_655 1_555 1_555
 O4 H3 O3 69.9(2) 1_555 1_555 1_555
 O4 H3 H3 66.09(13) 1_555 1_555 2_655
 O4 H3 C1 45.00(14) 1_555 1_555 1_555
 O4 H3 C2 23.21(7) 1_555 1_555 2_655
 O4 H3 C2 17.15(10) 1_555 1_555 1_555
 O4 H3 C3 43.34(12) 1_555 1_555 2_655
 O4 H3 C3 11.1(2) 1_555 1_555 1_555
 Al1 C1 Al1 70.3(2) 6_555 1_555 1_555
 Al1 C1 O2 97.4(4) 6_555 1_555 1_555
 Al1 C1 O2 29.8(4) 1_555 1_555 1_555
 Al1 C1 O3 94.6(4) 1_555 1_555 1_555
 Al1 C1 O3 24.3(4) 6_555 1_555 1_555
 Al1 C1 H3 100.3(3) 6_555 1_555 1_555
 Al1 C1 C2 144.4(4) 1_555 1_555 1_555
 Al1 C1 C2 143.4(4) 6_555 1_555 1_555
 Al1 C1 C3 167.4(3) 1_555 1_555 1_555
 Al1 C1 C3 119.4(3) 6_555 1_555 1_555
 Al1 C1 O4 116.5(3) 1_555 1_555 1_555
 Al1 C1 O4 169.2(3) 6_555 1_555 1_555
 O1 C1 Al1 37.20(13) 1_555 1_555 1_555
 O1 C1 Al1 36.65(10) 1_555 1_555 6_555
 O1 C1 O2 61.1(4) 1_555 1_555 1_555
 O1 C1 O3 59.9(4) 1_555 1_555 1_555
 O1 C1 H3 135.3(3) 1_555 1_555 1_555
 O1 C1 C2 176.61(11) 1_555 1_555 1_555
 O1 C1 C3 154.6(3) 1_555 1_555 1_555
 O1 C1 O4 152.4(3) 1_555 1_555 1_555
 O2 C1 O3 121.0(4) 1_555 1_555 1_555
 H3 C1 Al1 169.0(2) 1_555 1_555 1_555
 H3 C1 O2 161.2(3) 1_555 1_555 1_555
 H3 C1 O3 76.1(3) 1_555 1_555 1_555
 H3 C1 C2 43.8(2) 1_555 1_555 1_555
 H3 C1 C3 19.35(13) 1_555 1_555 1_555
 H3 C1 O4 72.0(2) 1_555 1_555 1_555
 C2 C1 O2 119.2(2) 1_555 1_555 1_555
 C2 C1 O3 119.70(19) 1_555 1_555 1_555
 C3 C1 O2 143.0(3) 1_555 1_555 1_555
 C3 C1 O3 95.4(3) 1_555 1_555 1_555
 C3 C1 C2 24.43(16) 1_555 1_555 1_555
 C3 C1 O4 52.65(16) 1_555 1_555 1_555
 O4 C1 O2 91.3(2) 1_555 1_555 1_555
 O4 C1 O3 147.7(2) 1_555 1_555 1_555
 O4 C1 C2 28.22(11) 1_555 1_555 1_555
 O2 C2 H3 135.9(3) 1_555 1_555 1_555
 O2 C2 C1 28.17(11) 1_555 1_555 1_555
 O2 C2 C2 126.9(3) 1_555 1_555 2_655
 O2 C2 C3 163.6(3) 1_555 1_555 2_655
 O2 C2 C3 156.4(3) 1_555 1_555 1_555
 O2 C2 O4 91.1(2) 1_555 1_555 1_555
 O3 C2 O2 56.1(2) 1_555 1_555 1_555
 O3 C2 H3 80.6(3) 1_555 1_555 1_555
 O3 C2 C1 27.93(11) 1_555 1_555 1_555
 O3 C2 C2 176.1(2) 1_555 1_555 2_655
 O3 C2 C3 101.3(3) 1_555 1_555 1_555
 O3 C2 C3 140.0(3) 1_555 1_555 2_655
 O3 C2 O4 146.6(2) 1_555 1_555 1_555
 H3 C2 O2 168.9(3) 2_655 1_555 1_555
 H3 C2 O3 134.4(3) 2_655 1_555 1_555
 H3 C2 H3 53.9(3) 2_655 1_555 1_555
 H3 C2 C1 108.4(3) 1_555 1_555 1_555
 H3 C2 C1 162.2(3) 2_655 1_555 1_555
 H3 C2 C2 42.89(14) 2_655 1_555 2_655
 H3 C2 C2 96.76(18) 1_555 1_555 2_655
 H3 C2 C3 33.1(3) 2_655 1_555 1_555
 H3 C2 C3 5.63(10) 2_655 1_555 2_655
 H3 C2 C3 20.76(16) 1_555 1_555 1_555
 H3 C2 O4 132.8(2) 1_555 1_555 1_555
 H3 C2 O4 78.9(2) 2_655 1_555 1_555
 C1 C2 C3 129.1(3) 1_555 1_555 1_555
 C1 C2 O4 118.9(2) 1_555 1_555 1_555
 C2 C2 C1 154.9(3) 2_655 1_555 1_555
 C2 C2 C3 76.0(2) 2_655 1_555 1_555
 C2 C2 O4 36.00(15) 2_655 1_555 1_555
 C3 C2 H3 59.5(3) 2_655 1_555 1_555
 C3 C2 C1 167.9(3) 2_655 1_555 1_555
 C3 C2 C2 37.26(15) 2_655 1_555 2_655
 C3 C2 C3 38.7(3) 2_655 1_555 1_555
 C3 C2 O4 73.3(3) 2_655 1_555 1_555
 C3 C2 O4 112.0(2) 1_555 1_555 1_555
 O3 C3 H3 177.39(15) 1_555 1_555 2_655
 O3 C3 H3 79.1(3) 1_555 1_555 1_555
 O3 C3 C1 25.53(10) 1_555 1_555 1_555
 O3 C3 C2 51.9(2) 1_555 1_555 1_555
 O3 C3 C2 118.6(2) 1_555 1_555 2_655
 O3 C3 C3 155.8(2) 1_555 1_555 2_655
 O3 C3 O4 84.7(2) 1_555 1_555 1_555
 H3 C3 H3 102.2(4) 2_655 1_555 1_555
 H3 C3 C2 126.8(3) 2_655 1_555 1_555
 H3 C3 C3 22.75(18) 2_655 1_555 2_655
 C1 C3 H3 153.2(3) 1_555 1_555 2_655
 C1 C3 H3 104.5(3) 1_555 1_555 1_555
 C1 C3 C2 93.2(2) 1_555 1_555 2_655
 C1 C3 C2 26.45(18) 1_555 1_555 1_555
 C1 C3 C3 130.45(17) 1_555 1_555 2_655
 C1 C3 O4 59.21(16) 1_555 1_555 1_555
 C2 C3 H3 60.0(3) 2_655 1_555 2_655
 C2 C3 H3 162.3(3) 2_655 1_555 1_555
 C2 C3 H3 131.0(3) 1_555 1_555 1_555
 C2 C3 C2 66.7(2) 2_655 1_555 1_555
 C2 C3 C3 37.26(15) 2_655 1_555 2_655
 C3 C3 H3 125.0(3) 2_655 1_555 1_555
 C3 C3 C2 104.0(2) 2_655 1_555 1_555
 O4 C3 H3 163.8(3) 1_555 1_555 1_555
 O4 C3 H3 94.0(3) 1_555 1_555 2_655
 O4 C3 C2 32.76(14) 1_555 1_555 1_555
 O4 C3 C2 33.98(8) 1_555 1_555 2_655
 O4 C3 C3 71.24(15) 1_555 1_555 2_655
 O2 O4 O2 129.7(5) 1_555 1_555 2_655
 O2 O4 C1 157.9(4) 1_555 1_555 2_655
 O2 O4 C1 28.19(10) 1_555 1_555 1_555
 O2 O4 C1 157.9(4) 2_655 1_555 1_555
 O2 O4 C1 28.19(10) 2_655 1_555 2_655
 O2 O4 C2 60.88(18) 2_655 1_555 2_655
 O2 O4 C2 168.0(3) 1_555 1_555 2_655
 O2 O4 C2 168.0(3) 2_655 1_555 1_555
 O2 O4 C2 60.88(18) 1_555 1_555 1_555
 O2 O4 C3 96.0(2) 2_655 1_555 2_655
 O2 O4 C3 133.4(3) 1_555 1_555 2_655
 O2 O4 C3 133.4(3) 2_655 1_555 1_555
 O2 O4 C3 96.0(2) 1_555 1_555 1_555
 H3 O4 O2 90.9(2) 1_555 1_555 1_555
 H3 O4 O2 90.9(2) 2_655 1_555 2_655
 H3 O4 O2 138.5(3) 2_655 1_555 1_555
 H3 O4 O2 138.5(3) 1_555 1_555 2_655
 H3 O4 H3 47.8(3) 2_655 1_555 1_555
 H3 O4 C1 63.0(2) 2_655 1_555 2_655
 H3 O4 C1 110.8(3) 1_555 1_555 2_655
 H3 O4 C1 63.0(2) 1_555 1_555 1_555
 H3 O4 C1 110.8(3) 2_655 1_555 1_555
 H3 O4 C2 77.9(2) 2_655 1_555 1_555
 H3 O4 C2 30.09(16) 2_655 1_555 2_655
 H3 O4 C2 77.9(2) 1_555 1_555 2_655
 H3 O4 C2 30.09(16) 1_555 1_555 1_555
 H3 O4 C3 42.7(3) 2_655 1_555 1_555
 H3 O4 C3 42.7(3) 1_555 1_555 2_655
 H3 O4 C3 5.15(10) 2_655 1_555 2_655
 H3 O4 C3 5.15(10) 1_555 1_555 1_555
 C1 O4 C1 173.8(4) 2_655 1_555 1_555
 C1 O4 C2 32.90(13) 1_555 1_555 1_555
 C1 O4 C2 32.90(13) 2_655 1_555 2_655
 C1 O4 C2 140.9(3) 2_655 1_555 1_555
 C1 O4 C2 140.9(3) 1_555 1_555 2_655
 C1 O4 C3 68.1(2) 1_555 1_555 1_555
 C1 O4 C3 68.1(2) 2_655 1_555 2_655
 C1 O4 C3 105.7(3) 1_555 1_555 2_655
 C1 O4 C3 105.7(3) 2_655 1_555 1_555
 C2 O4 C2 108.0(3) 2_655 1_555 1_555
 C3 O4 C2 35.24(15) 2_655 1_555 2_655
 C3 O4 C2 72.8(3) 1_555 1_555 2_655
 C3 O4 C2 35.24(15) 1_555 1_555 1_555
 C3 O4 C2 72.8(3) 2_655 1_555 1_555
 C3 O4 C3 37.5(3) 2_655 1_555 1_555

# start Validation Reply Form
_vrf_CELLK01_MIL-160_desolvated
;
PROBLEM: Check that the cell measurement temperature is in Kelvin.
RESPONSE: Diffraction data collected with neutron radiation source at 17K.
;
_vrf_PLAT601_MIL-160_desolvated
;
PROBLEM: Unit Cell Contains Solvent Accessible VOIDS of .        516 Ang**3
RESPONSE: The structure is desolvated.
;
_vrf_PLAT420_MIL-160_desolvated
;
PROBLEM: D-H Bond Without Acceptor  O1       --H1       .     Please Check 
RESPONSE: The structure is desolvated and no guest molecule present in pore.
;
_vrf_PLAT242_MIL-160_desolvated
;
PROBLEM: Low    'MainMol' Ueq as Compared to Neighbors of        Al1 Check 
RESPONSE: Low vibration for heavier element Al.
;
_vrf_PLAT340_MIL-160_desolvated
;
PROBLEM: Low Bond Precision on  C-C Bonds ...............      0.007 Ang.  
RESPONSE: Structure obtained from powder diffraction.
;
# end Validation Reply Form
