# Supplementary material for: Efficient capture and storage of ammonia in robust aluminium-based metal-organic frameworks
Source: Commun Chem. 2023 Mar 24;6:55. doi: 10.1038/s42004-023-00850-4 (PMC10039057; doi:10.1038/s42004-023-00850-4)
Supplement: Supplementary file 5 — Supplementary Data 2 [file 42004_2023_850_MOESM5_ESM.cif]

data_MIL160_ND3_low
_chemical_name_mineral      MIL-160_0.42_ND3
_chemical_formula_weight  	1652.17
_chemical_formula_sum 'C48 H24 D10.13 Al8 N3.38 O48'
_chemical_formula_moiety 'C48 H24 Al8 O48, 0.88(D6 N2), 1.616(D3 N)'

_space_group_crystal_system tetragonal
_symmetry_space_group_name_H-M i41/amd:2
_symmetry_space_group_name_Hall '-I 4bd 2'

loop_
	_symmetry_equiv_pos_as_xyz
	 'x, y, z '
	 '-x, y, z '
	 '-x+1/2, -y, z+1/2 '
	 '-x+1/2, y, -z+1/2 '
	 '-y+1/4, -x+1/4, -z-1/4 '
	 '-y+1/4, x-1/4, z+1/4 '
	 '-y-1/4, -x+1/4, z-1/4 '
	 '-y-1/4, x-1/4, -z+1/4 '
	 'y+1/4, -x+1/4, z-1/4 '
	 'y+1/4, x-1/4, -z+1/4 '
	 'y-1/4, -x+1/4, -z-1/4 '
	 'y-1/4, x-1/4, z+1/4 '
	 'x, -y, -z '
	 '-x, -y, -z '
	 'x+1/2, -y, z+1/2 '
	 'x+1/2, y, -z+1/2 '
	 'x+1/2, y+1/2, z+1/2 '
	 '-x+1/2, y+1/2, z+1/2 '
	 '-x, -y+1/2, z '
	 '-x, y+1/2, -z '
	 '-y-1/4, -x-1/4, -z+1/4 '
	 '-y-1/4, x+1/4, z-1/4 '
	 '-y+1/4, -x-1/4, z+1/4 '
	 '-y+1/4, x+1/4, -z-1/4 '
	 'y-1/4, -x-1/4, z+1/4 '
	 'y-1/4, x+1/4, -z-1/4 '
	 'y+1/4, -x-1/4, -z+1/4 '
	 'y+1/4, x+1/4, z-1/4 '
	 'x+1/2, -y+1/2, -z+1/2 '
	 '-x+1/2, -y+1/2, -z+1/2 '
	 'x, -y+1/2, z '
	 'x, y+1/2, -z '

_cell_length_a 21.0660(12)
_cell_length_b 21.0660(12)
_cell_length_c 10.6056(6)
_cell_angle_alpha 90
_cell_angle_beta 90
_cell_angle_gamma 90
_cell_volume 4706.5(6)
_cell_formula_units_Z   2
_cell_measurement_temperature 17

_pd_char_colour                  'white powder'
_pd_spec_mount_mode              transmission
_pd_spec_shape                   cylinder
_pd_spec_size_axial              '65 mm'
_pd_spec_size_thick              '8 mm'

_pd_spec_mounting                
;                                       
ISIS vanadium sample can equipped with gas handling equipment 
and cartridge heaters, sealed with compressed indium wire.
;

_pd_instr_location               
; 
WISH is situated on E8 of the second target station of the ISIS neutron source,
located at the Rutherford Appleton Laboratory, Didcot, UK.
;

_pd_meas_special_details         
;
Time of flight method using a pulsed neutron source
;
_pd_meas_scan_method             tof

_pd_instr_dist_src/spec          40000
_pd_instr_dist_spec/detc         2200
_pd_meas_2theta_fixed            10-70

_diffrn_ambient_temperature      17
_diffrn_radiation_probe          neutron
_diffrn_source                   'ISIS TS2'
_diffrn_source_target            ?
_diffrn_source_type              'ISIS WISH diffractometer'
_diffrn_radiation_type           neutron
_diffrn_measurement_device_type  'ISIS WISH diffractometer'
_diffrn_detector                 '1520 pixellated 3He tubes'

_exptl_crystal_density_diffrn      1.166
_exptl_crystal_description         powder

_computing_structure_refinement 'Bruker Topas 5.0'

_pd_proc_ls_profile_function pseudo-Voigt
_pd_proc_ls_background_function Chebyshev
_pd_proc_ls_prof_R_factor 1.4980
_pd_proc_ls_prof_wR_factor 1.7102
_pd_proc_ls_prof_wR_expected 0.3209

_refine_ls_goodness_of_fit_all 5.3288
_refine_ls_R_factor_all 0.64538
_refine_ls_structure_factor_coef Inet
_refine_ls_matrix_type fullcycle
_refine_ls_weighting_scheme sigma
_refine_ls_hydrogen_treatment mixed
_refine_ls_extinction_method none
_refine_ls_number_parameters 222
_refine_ls_shift/su_max 0.0333


loop_
_atom_site_label
_atom_site_type_symbol
_atom_site_symmetry_multiplicity
_atom_site_fract_x
_atom_site_fract_y
_atom_site_fract_z
_atom_site_occupancy
_atom_site_B_iso_or_equiv
Al1 Al  16 0.3197(4) 0 0 1 1.3(3)
O1 O  16 0.25749(19) 0.00749(19) 0.125 1 3.00(9)
H1 H  16 0.2266(5) -0.0234(5) 0.125 1 3.60(10)
O2 O  32 0.3824(5) 0.0068(3) 0.1217(9) 1 3.00(9)
O3 O  32 0.3375(3) 0.0656(4) 0.2790(12) 1 3.00(9)
H3 H  32 0.4341(5) 0.1047(3) 0.4570(9) 1 2.36(8)
C1 C  32 0.3868(3) 0.0435(2) 0.2199(8) 1 1.96(7)
C2 C  32 0.45080(18) 0.05676(12) 0.2713(3) 1 1.96(7)
C3 C  32 0.4653(3) 0.0854(2) 0.3825(5) 1 1.96(7)
O4 O  16 0.5 0.04076(6) 0.20924(6) 1 3.00(9)
N_1_1 N  32 0.4658(19) 0.3648(14) 0.811(3) 0.110(4) 1.0(12)
H_2_1 D  32 0.484(6) 0.397(3) 0.872(7) 0.110(4) 1.2(15)
H_3_1 D  32 0.486(5) 0.322(3) 0.834(8) 0.110(4) 1.2(15)
H_4_1 D  32 0.484(4) 0.376(5) 0.724(5) 0.110(4) 1.2(15)
N_1_2 N  32 0.8469(9) 0.0893(8) 0.7698(18) 0.1010(19) 4.6(8)
H_2_2 D  32 0.848(3) 0.0546(17) 0.837(4) 0.1010(19) 5.5(10)
H_3_2 D  32 0.8186(19) 0.1242(16) 0.805(4) 0.1010(19) 5.5(10)
H_4_2 D  32 0.8226(17) 0.070(3) 0.696(3) 0.1010(19) 5.5(10)


loop_
	_geom_bond_atom_site_label_1
	_geom_bond_atom_site_label_2
	_geom_bond_distance
	_geom_bond_site_symmetry_1
	_geom_bond_site_symmetry_2
	Al1       O2        1.853(9) 1_555  13_555
	Al1       O2        1.853(9) 1_555   1_555
	Al1       O1        1.871(6) 1_555   1_555
	Al1       O1        1.871(6) 1_555   9_555
	Al1       O3        1.871(8) 1_555  10_555
	Al1       O3        1.871(8) 1_555   9_555
	O1        H1        0.920(13) 1_555   1_555
	O1        Al1       1.871(6) 1_555   1_555
	O1        Al1       1.871(6) 1_555   6_555
	H1        O1        0.920(13) 1_555   1_555
	O2        C1        1.300(3) 1_555   1_555
	O2        Al1       1.853(9) 1_555   1_555
	O3        C1        1.300(3) 1_555   1_555
	O3        Al1       1.871(8) 1_555   6_555
	H3        C3        1.104(9) 1_555   1_555
	C1        O3        1.300(3) 1_555   1_555
	C1        O2        1.300(3) 1_555   1_555
	C1        C2        1.480(5) 1_555   1_555
	C2        O4        1.273(4) 1_555   1_555
	C2        C3        1.360(5) 1_555   1_555
	C2        C1        1.480(5) 1_555   1_555
	C3        H3        1.104(9) 1_555   1_555
	C3        C2        1.360(5) 1_555   1_555
	C3        C3        1.461(13) 1_555   2_655
	O4        C2        1.273(4) 1_555   1_555
	O4        C2        1.273(4) 1_555   2_655
	N_1_1     H_2_1     1.03(8) 1_555   1_555
	N_1_1     H_3_1     1.03(8) 1_555   1_555
	N_1_1     H_4_1     1.03(7) 1_555   1_555
	N_1_1     H_3_1     1.37(12) 1_555   2_655
	N_1_1     H_2_1     1.42(13) 1_555   2_655
	N_1_1     H_4_1     1.42(10) 1_555   2_655
	N_1_1     N_1_1     1.44(8) 1_555   2_655
	H_2_1     N_1_1     1.01950 1_555   1_555
	H_2_1     N_1_1     1.42(13) 1_555   2_655
	H_3_1     N_1_1     1.03(8) 1_555   1_555
	H_3_1     N_1_1     1.37(12) 1_555   2_655
	H_4_1     N_1_1     1.03(7) 1_555   1_555
	H_4_1     N_1_1     1.42(10) 1_555   2_655
	N_1_2     H_2_2     1.01950 1_555   1_555
	N_1_2     H_3_2     1.01950 1_555   1_555
	N_1_2     H_4_2     1.01951 1_555   1_555
	H_2_2     N_1_2     1.01950 1_555   1_555
	H_3_2     N_1_2     1.01950 1_555   1_555
	H_4_2     N_1_2     1.01951 1_555   1_555
	loop_
		_geom_angle_atom_site_label_1
		_geom_angle_atom_site_label_2
		_geom_angle_atom_site_label_3
		_geom_angle
		_geom_angle_site_symmetry_1
		_geom_angle_site_symmetry_2
		_geom_angle_site_symmetry_3
	O1        Al1       O2         89.9(4)  1_555 1_555   1_555
	O1        Al1       O2         178.9(6)  1_555 1_555  13_555
	O1        Al1       O2         178.9(6)  9_555 1_555   1_555
	O1        Al1       O2         89.9(4)  9_555 1_555  13_555
	O3        Al1       O1         86.2(3) 10_555 1_555   9_555
	O3        Al1       O1         90.1(5) 10_555 1_555   1_555
	O3        Al1       O2         94.1(2) 10_555 1_555   1_555
	O3        Al1       O2         89.7(4) 10_555 1_555  13_555
	O3        Al1       O1         90.1(5)  9_555 1_555   9_555
	O3        Al1       O1         86.2(2)  9_555 1_555   1_555
	O3        Al1       O2         89.7(4)  9_555 1_555   1_555
	O3        Al1       O2         94.1(2)  9_555 1_555  13_555
	H1        Al1       O3         70.9(3)  1_555 1_555   9_555
	H1        Al1       O3         104.7(5)  1_555 1_555  10_555
	H1        Al1       O1         78.7(3)  1_555 1_555   9_555
	H1        Al1       O1         20.0(2)  1_555 1_555   1_555
	H1        Al1       O2         102.2(4)  1_555 1_555   1_555
	H1        Al1       O2         160.9(4)  1_555 1_555  13_555
	H1        Al1       O3         104.7(5)  9_555 1_555   9_555
	H1        Al1       O3         70.9(3)  9_555 1_555  10_555
	H1        Al1       O1         20.0(2)  9_555 1_555   9_555
	H1        Al1       O1         78.7(3)  9_555 1_555   1_555
	H1        Al1       O2         160.9(4)  9_555 1_555   1_555
	H1        Al1       O2         102.2(4)  9_555 1_555  13_555
	H_4_2     Al1       H1         125.7(9) 15_454 1_555   9_555
	H_4_2     Al1       H1         57.0(9) 15_454 1_555   1_555
	H_4_2     Al1       O3         45.1(15) 15_454 1_555   9_555
	H_4_2     Al1       O3         135.1(15) 15_454 1_555  10_555
	H_4_2     Al1       O1         122.9(11) 15_454 1_555   9_555
	H_4_2     Al1       O1         59.3(11) 15_454 1_555   1_555
	H_4_2     Al1       O2         57.4(10) 15_454 1_555   1_555
	H_4_2     Al1       O2         120.3(11) 15_454 1_555  13_555
	H_4_2     Al1       H1         57.0(9) 16_455 1_555   9_555
	H_4_2     Al1       H1         125.7(9) 16_455 1_555   1_555
	H_4_2     Al1       O3         135.1(15) 16_455 1_555   9_555
	H_4_2     Al1       O3         45.1(15) 16_455 1_555  10_555
	H_4_2     Al1       O1         59.3(11) 16_455 1_555   9_555
	H_4_2     Al1       O1         122.9(11) 16_455 1_555   1_555
	H_4_2     Al1       O2         120.3(11) 16_455 1_555   1_555
	H_4_2     Al1       O2         57.4(10) 16_455 1_555  13_555
	C1        Al1       H_4_2      61.0(13) 13_555 1_555  16_455
	C1        Al1       H_4_2      117.5(13) 13_555 1_555  15_454
	C1        Al1       H1         91.1(2) 13_555 1_555   9_555
	C1        Al1       H1         141.1(3) 13_555 1_555   1_555
	C1        Al1       O3         80.9(2) 13_555 1_555   9_555
	C1        Al1       O3         101.7(4) 13_555 1_555  10_555
	C1        Al1       O1         75.12(19) 13_555 1_555   9_555
	C1        Al1       O1         161.0(3) 13_555 1_555   1_555
	C1        Al1       O2         103.8(6) 13_555 1_555   1_555
	C1        Al1       O2         20.0(3) 13_555 1_555  13_555
	C1        Al1       H_4_2      117.5(13)  1_555 1_555  16_455
	C1        Al1       H_4_2      61.0(13)  1_555 1_555  15_454
	C1        Al1       H1         141.1(3)  1_555 1_555   9_555
	C1        Al1       H1         91.1(2)  1_555 1_555   1_555
	C1        Al1       O3         101.7(4)  1_555 1_555   9_555
	C1        Al1       O3         80.9(2)  1_555 1_555  10_555
	C1        Al1       O1         161.0(3)  1_555 1_555   9_555
	C1        Al1       O1         75.12(19)  1_555 1_555   1_555
	C1        Al1       O2         20.0(3)  1_555 1_555   1_555
	C1        Al1       O2         103.8(6)  1_555 1_555  13_555
	C1        Al1       H_4_2      61.6(14) 10_555 1_555  16_455
	C1        Al1       H_4_2      119.0(14) 10_555 1_555  15_454
	C1        Al1       H1         73.1(3) 10_555 1_555   9_555
	C1        Al1       H1         89.3(3) 10_555 1_555   1_555
	C1        Al1       O3         159.3(3) 10_555 1_555   9_555
	C1        Al1       O3         17.7(3) 10_555 1_555  10_555
	C1        Al1       O1         91.6(2) 10_555 1_555   9_555
	C1        Al1       O1         73.1(2) 10_555 1_555   1_555
	C1        Al1       O2         89.0(2) 10_555 1_555   1_555
	C1        Al1       O2         106.50(18) 10_555 1_555  13_555
	C1        Al1       H_4_2      119.0(14)  9_555 1_555  16_455
	C1        Al1       H_4_2      61.6(14)  9_555 1_555  15_454
	C1        Al1       H1         89.3(3)  9_555 1_555   9_555
	C1        Al1       H1         73.1(3)  9_555 1_555   1_555
	C1        Al1       O3         17.7(3)  9_555 1_555   9_555
	C1        Al1       O3         159.3(3)  9_555 1_555  10_555
	C1        Al1       O1         73.1(2)  9_555 1_555   9_555
	C1        Al1       O1         91.6(2)  9_555 1_555   1_555
	C1        Al1       O2         106.50(17)  9_555 1_555   1_555
	C1        Al1       O2         89.0(2)  9_555 1_555  13_555
	Al1       O1        H1         115.83(19)  1_555 1_555   1_555
	Al1       O1        H1         115.83(19)  6_555 1_555   1_555
	H_4_2     O1        Al1        75.5(10) 24_546 1_555   6_555
	H_4_2     O1        Al1        108.9(14) 24_546 1_555   1_555
	H_4_2     O1        H1         85.2(13) 24_546 1_555   1_555
	H_4_2     O1        Al1        108.9(14) 15_454 1_555   6_555
	H_4_2     O1        Al1        75.5(10) 15_454 1_555   1_555
	H_4_2     O1        H1         85.2(13) 15_454 1_555   1_555
	O3        O1        H_4_2      133.5(11)  4_555 1_555  15_454
	O3        O1        H_4_2      43.5(13)  4_555 1_555  24_546
	O3        O1        Al1        46.89(16)  4_555 1_555   6_555
	O3        O1        Al1        150.5(4)  4_555 1_555   1_555
	O3        O1        H1         77.60(18)  4_555 1_555   1_555
	O3        O1        H_4_2      43.5(13)  9_555 1_555  15_454
	O3        O1        H_4_2      133.5(11)  9_555 1_555  24_546
	O3        O1        Al1        150.5(4)  9_555 1_555   6_555
	O3        O1        Al1        46.89(16)  9_555 1_555   1_555
	O3        O1        H1         77.60(18)  9_555 1_555   1_555
	H_2_2     O1        O3         94.4(9) 14_656 1_555   9_555
	H_2_2     O1        O3         60.8(9) 14_656 1_555   4_555
	H_2_2     O1        H_4_2      95.8(15) 14_656 1_555  15_454
	H_2_2     O1        H_4_2      74.8(12) 14_656 1_555  24_546
	H_2_2     O1        Al1        99.8(10) 14_656 1_555   6_555
	H_2_2     O1        Al1        131.6(10) 14_656 1_555   1_555
	H_2_2     O1        H1         17.0(9) 14_656 1_555   1_555
	H_2_2     O1        O3         60.8(9) 23_564 1_555   9_555
	H_2_2     O1        O3         94.4(9) 23_564 1_555   4_555
	H_2_2     O1        H_4_2      74.8(12) 23_564 1_555  15_454
	H_2_2     O1        H_4_2      95.8(15) 23_564 1_555  24_546
	H_2_2     O1        Al1        131.6(10) 23_564 1_555   6_555
	H_2_2     O1        Al1        99.8(10) 23_564 1_555   1_555
	H_2_2     O1        H1         17.0(9) 23_564 1_555   1_555
	O2        O1        H_2_2      119.6(8)  1_555 1_555  23_564
	O2        O1        H_2_2      148.3(7)  1_555 1_555  14_656
	O2        O1        O3         60.77(16)  1_555 1_555   9_555
	O2        O1        O3         142.2(2)  1_555 1_555   4_555
	O2        O1        H_4_2      52.8(11)  1_555 1_555  15_454
	O2        O1        H_4_2      136.3(14)  1_555 1_555  24_546
	O2        O1        Al1        95.6(3)  1_555 1_555   6_555
	O2        O1        Al1        44.8(3)  1_555 1_555   1_555
	O2        O1        H1         134.67(16)  1_555 1_555   1_555
	O2        O1        H_2_2      148.3(7) 10_555 1_555  23_564
	O2        O1        H_2_2      119.6(8) 10_555 1_555  14_656
	O2        O1        O3         142.2(2) 10_555 1_555   9_555
	O2        O1        O3         60.77(16) 10_555 1_555   4_555
	O2        O1        H_4_2      136.3(14) 10_555 1_555  15_454
	O2        O1        H_4_2      52.8(11) 10_555 1_555  24_546
	O2        O1        Al1        44.8(3) 10_555 1_555   6_555
	O2        O1        Al1        95.6(3) 10_555 1_555   1_555
	O2        O1        H1         134.67(16) 10_555 1_555   1_555
	O3        O1        O2         51.2(2) 10_555 1_555  10_555
	O3        O1        O2         62.16(15) 10_555 1_555   1_555
	O3        O1        H_2_2      132.7(10) 10_555 1_555  23_564
	O3        O1        H_2_2      144.0(8) 10_555 1_555  14_656
	O3        O1        H_4_2      112.7(10) 10_555 1_555  15_454
	O3        O1        H_4_2      75.3(14) 10_555 1_555  24_546
	O3        O1        Al1        91.7(3) 10_555 1_555   6_555
	O3        O1        Al1        45.0(2) 10_555 1_555   1_555
	O3        O1        H1         141.02(14) 10_555 1_555   1_555
	O3        O1        O2         62.16(15)  1_555 1_555  10_555
	O3        O1        O2         51.2(2)  1_555 1_555   1_555
	O3        O1        H_2_2      144.0(8)  1_555 1_555  23_564
	O3        O1        H_2_2      132.7(10)  1_555 1_555  14_656
	O3        O1        H_4_2      75.3(14)  1_555 1_555  15_454
	O3        O1        H_4_2      112.7(10)  1_555 1_555  24_546
	O3        O1        Al1        45.0(2)  1_555 1_555   6_555
	O3        O1        Al1        91.7(3)  1_555 1_555   1_555
	O3        O1        H1         141.02(14)  1_555 1_555   1_555
	H1        O1        O3         133.5(2)  9_555 1_555   1_555
	H1        O1        O3         55.75(12)  9_555 1_555  10_555
	H1        O1        O2         83.7(3)  9_555 1_555  10_555
	H1        O1        O2         103.0(3)  9_555 1_555   1_555
	H1        O1        H_2_2      80.5(9)  9_555 1_555  23_564
	H1        O1        H_2_2      90.5(9)  9_555 1_555  14_656
	H1        O1        O3         79.9(4)  9_555 1_555   9_555
	H1        O1        O3         98.1(4)  9_555 1_555   4_555
	H1        O1        H_4_2      123.3(13)  9_555 1_555  15_454
	H1        O1        H_4_2      55.7(12)  9_555 1_555  24_546
	H1        O1        Al1        125.3(3)  9_555 1_555   6_555
	H1        O1        Al1        59.5(3)  9_555 1_555   1_555
	H1        O1        O3         55.75(12)  4_555 1_555   1_555
	H1        O1        O3         133.5(2)  4_555 1_555  10_555
	H1        O1        O2         103.0(3)  4_555 1_555  10_555
	H1        O1        O2         83.7(3)  4_555 1_555   1_555
	H1        O1        H_2_2      90.5(9)  4_555 1_555  23_564
	H1        O1        H_2_2      80.5(9)  4_555 1_555  14_656
	H1        O1        O3         98.1(4)  4_555 1_555   9_555
	H1        O1        O3         79.9(4)  4_555 1_555   4_555
	H1        O1        H_4_2      55.7(12)  4_555 1_555  15_454
	H1        O1        H_4_2      123.3(13)  4_555 1_555  24_546
	H1        O1        Al1        59.5(3)  4_555 1_555   6_555
	H1        O1        Al1        125.3(3)  4_555 1_555   1_555
	C1        O1        H1         120.5(2) 10_555 1_555   4_555
	C1        O1        H1         68.0(2) 10_555 1_555   9_555
	C1        O1        O3         68.04(19) 10_555 1_555   1_555
	C1        O1        O3         25.63(10) 10_555 1_555  10_555
	C1        O1        O2         25.61(11) 10_555 1_555  10_555
	C1        O1        O2         75.4(2) 10_555 1_555   1_555
	C1        O1        H_2_2      147.9(9) 10_555 1_555  23_564
	C1        O1        H_2_2      136.2(7) 10_555 1_555  14_656
	C1        O1        O3         117.1(2) 10_555 1_555   9_555
	C1        O1        O3         84.06(14) 10_555 1_555   4_555
	C1        O1        H_4_2      128.0(12) 10_555 1_555  15_454
	C1        O1        H_4_2      61.5(13) 10_555 1_555  24_546
	C1        O1        Al1        67.9(3) 10_555 1_555   6_555
	C1        O1        Al1        70.2(2) 10_555 1_555   1_555
	C1        O1        H1         145.13(7) 10_555 1_555   1_555
	C1        O1        H1         68.0(2)  1_555 1_555   4_555
	C1        O1        H1         120.5(2)  1_555 1_555   9_555
	C1        O1        O3         25.63(10)  1_555 1_555   1_555
	C1        O1        O3         68.04(19)  1_555 1_555  10_555
	C1        O1        O2         75.4(2)  1_555 1_555  10_555
	C1        O1        O2         25.61(11)  1_555 1_555   1_555
	C1        O1        H_2_2      136.2(7)  1_555 1_555  23_564
	C1        O1        H_2_2      147.9(9)  1_555 1_555  14_656
	C1        O1        O3         84.06(14)  1_555 1_555   9_555
	C1        O1        O3         117.12(19)  1_555 1_555   4_555
	C1        O1        H_4_2      61.5(13)  1_555 1_555  15_454
	C1        O1        H_4_2      128.0(12)  1_555 1_555  24_546
	C1        O1        Al1        70.2(2)  1_555 1_555   6_555
	C1        O1        Al1        67.9(3)  1_555 1_555   1_555
	C1        O1        H1         145.13(8)  1_555 1_555   1_555
	H_4_2     O1        C1         115.6(5) 14_656 1_555   1_555
	H_4_2     O1        C1         147.5(9) 14_656 1_555  10_555
	H_4_2     O1        H1         48.2(5) 14_656 1_555   4_555
	H_4_2     O1        H1         122.7(4) 14_656 1_555   9_555
	H_4_2     O1        O3         102.6(4) 14_656 1_555   1_555
	H_4_2     O1        O3         172.3(10) 14_656 1_555  10_555
	H_4_2     O1        O2         122.1(9) 14_656 1_555  10_555
	H_4_2     O1        O2         124.2(8) 14_656 1_555   1_555
	H_4_2     O1        H_2_2      49.9(10) 14_656 1_555  23_564
	H_4_2     O1        H_2_2      32.5(6) 14_656 1_555  14_656
	H_4_2     O1        O3         95.3(9) 14_656 1_555   9_555
	H_4_2     O1        O3         64.8(10) 14_656 1_555   4_555
	H_4_2     O1        Al1        83.5(7) 14_656 1_555   6_555
	H_4_2     O1        Al1        142.2(9) 14_656 1_555   1_555
	H_4_2     O1        H1         39.0(4) 14_656 1_555   1_555
	H_4_2     O1        C1         147.5(9) 23_564 1_555   1_555
	H_4_2     O1        C1         115.6(5) 23_564 1_555  10_555
	H_4_2     O1        H1         122.7(4) 23_564 1_555   4_555
	H_4_2     O1        H1         48.2(5) 23_564 1_555   9_555
	H_4_2     O1        O3         172.3(10) 23_564 1_555   1_555
	H_4_2     O1        O3         102.6(4) 23_564 1_555  10_555
	H_4_2     O1        O2         124.2(8) 23_564 1_555  10_555
	H_4_2     O1        O2         122.1(9) 23_564 1_555   1_555
	H_4_2     O1        H_2_2      32.5(6) 23_564 1_555  23_564
	H_4_2     O1        H_2_2      49.9(10) 23_564 1_555  14_656
	H_4_2     O1        O3         64.8(10) 23_564 1_555   9_555
	H_4_2     O1        O3         95.3(9) 23_564 1_555   4_555
	H_4_2     O1        Al1        142.2(9) 23_564 1_555   6_555
	H_4_2     O1        Al1        83.5(7) 23_564 1_555   1_555
	H_4_2     O1        H1         39.0(4) 23_564 1_555   1_555
	N_1_2     O1        H_4_2      71.2(10) 24_546 1_555  23_564
	N_1_2     O1        H_4_2      105.6(8) 24_546 1_555  14_656
	N_1_2     O1        C1         126.5(4) 24_546 1_555   1_555
	N_1_2     O1        C1         57.4(3) 24_546 1_555  10_555
	N_1_2     O1        H1         133.3(5) 24_546 1_555   4_555
	N_1_2     O1        H1         46.3(4) 24_546 1_555   9_555
	N_1_2     O1        O3         115.7(4) 24_546 1_555   1_555
	N_1_2     O1        O3         67.7(3) 24_546 1_555  10_555
	N_1_2     O1        O2         53.8(3) 24_546 1_555  10_555
	N_1_2     O1        O2         129.8(4) 24_546 1_555   1_555
	N_1_2     O1        H_2_2      96.2(9) 24_546 1_555  23_564
	N_1_2     O1        H_2_2      80.0(6) 24_546 1_555  14_656
	N_1_2     O1        O3         125.4(5) 24_546 1_555   9_555
	N_1_2     O1        O3         53.5(5) 24_546 1_555   4_555
	N_1_2     O1        H_4_2      168.2(14) 24_546 1_555  15_454
	N_1_2     O1        H_4_2      10.0(12) 24_546 1_555  24_546
	N_1_2     O1        Al1        82.7(4) 24_546 1_555   6_555
	N_1_2     O1        Al1        99.0(4) 24_546 1_555   1_555
	N_1_2     O1        H1         88.0(3) 24_546 1_555   1_555
	N_1_2     O1        H_4_2      105.6(8) 15_454 1_555  23_564
	N_1_2     O1        H_4_2      71.2(10) 15_454 1_555  14_656
	N_1_2     O1        C1         57.4(3) 15_454 1_555   1_555
	N_1_2     O1        C1         126.5(4) 15_454 1_555  10_555
	N_1_2     O1        H1         46.3(4) 15_454 1_555   4_555
	N_1_2     O1        H1         133.3(5) 15_454 1_555   9_555
	N_1_2     O1        O3         67.7(3) 15_454 1_555   1_555
	N_1_2     O1        O3         115.7(4) 15_454 1_555  10_555
	N_1_2     O1        O2         129.8(4) 15_454 1_555  10_555
	N_1_2     O1        O2         53.8(3) 15_454 1_555   1_555
	N_1_2     O1        H_2_2      80.0(6) 15_454 1_555  23_564
	N_1_2     O1        H_2_2      96.2(9) 15_454 1_555  14_656
	N_1_2     O1        O3         53.5(5) 15_454 1_555   9_555
	N_1_2     O1        O3         125.4(5) 15_454 1_555   4_555
	N_1_2     O1        H_4_2      10.0(12) 15_454 1_555  15_454
	N_1_2     O1        H_4_2      168.2(14) 15_454 1_555  24_546
	N_1_2     O1        Al1        99.0(4) 15_454 1_555   6_555
	N_1_2     O1        Al1        82.7(4) 15_454 1_555   1_555
	N_1_2     O1        H1         88.0(3) 15_454 1_555   1_555
	N_1_2     O1        H_4_2      59.4(7) 14_656 1_555  23_564
	N_1_2     O1        H_4_2      18.58(11) 14_656 1_555  14_656
	N_1_2     O1        C1         131.9(3) 14_656 1_555   1_555
	N_1_2     O1        C1         150.3(3) 14_656 1_555  10_555
	N_1_2     O1        H1         66.2(4) 14_656 1_555   4_555
	N_1_2     O1        H1         104.6(4) 14_656 1_555   9_555
	N_1_2     O1        O3         121.1(4) 14_656 1_555   1_555
	N_1_2     O1        O3         159.8(4) 14_656 1_555  10_555
	N_1_2     O1        O2         128.9(4) 14_656 1_555  10_555
	N_1_2     O1        O2         133.5(3) 14_656 1_555   1_555
	N_1_2     O1        H_2_2      33.6(12) 14_656 1_555  23_564
	N_1_2     O1        H_2_2      16.6(7) 14_656 1_555  14_656
	N_1_2     O1        O3         88.2(4) 14_656 1_555   9_555
	N_1_2     O1        O3         68.2(4) 14_656 1_555   4_555
	N_1_2     O1        H_4_2      80.7(12) 14_656 1_555  15_454
	N_1_2     O1        H_4_2      90.1(13) 14_656 1_555  24_546
	N_1_2     O1        Al1        98.1(4) 14_656 1_555   6_555
	N_1_2     O1        Al1        132.4(4) 14_656 1_555   1_555
	N_1_2     O1        H1         20.5(3) 14_656 1_555   1_555
	N_1_2     O1        H_4_2      18.58(11) 23_564 1_555  23_564
	N_1_2     O1        H_4_2      59.4(7) 23_564 1_555  14_656
	N_1_2     O1        C1         150.3(3) 23_564 1_555   1_555
	N_1_2     O1        C1         131.9(3) 23_564 1_555  10_555
	N_1_2     O1        H1         104.6(4) 23_564 1_555   4_555
	N_1_2     O1        H1         66.2(4) 23_564 1_555   9_555
	N_1_2     O1        O3         159.8(4) 23_564 1_555   1_555
	N_1_2     O1        O3         121.1(4) 23_564 1_555  10_555
	N_1_2     O1        O2         133.5(3) 23_564 1_555  10_555
	N_1_2     O1        O2         128.9(4) 23_564 1_555   1_555
	N_1_2     O1        H_2_2      16.6(7) 23_564 1_555  23_564
	N_1_2     O1        H_2_2      33.6(12) 23_564 1_555  14_656
	N_1_2     O1        O3         68.2(4) 23_564 1_555   9_555
	N_1_2     O1        O3         88.2(4) 23_564 1_555   4_555
	N_1_2     O1        H_4_2      90.1(13) 23_564 1_555  15_454
	N_1_2     O1        H_4_2      80.7(12) 23_564 1_555  24_546
	N_1_2     O1        Al1        132.4(4) 23_564 1_555   6_555
	N_1_2     O1        Al1        98.1(4) 23_564 1_555   1_555
	N_1_2     O1        H1         20.5(3) 23_564 1_555   1_555
	Al1       O2        C1         131.0(7)  1_555 1_555   1_555
	H_4_2     O2        Al1        77.4(7) 15_454 1_555   1_555
	H_4_2     O2        C1         101.3(15) 15_454 1_555   1_555
	O3        O2        H_4_2      84.5(16)  1_555 1_555  15_454
	O3        O2        Al1        104.8(7)  1_555 1_555   1_555
	O3        O2        C1         28.6(2)  1_555 1_555   1_555
	C2        O2        O3         61.65(12)  1_555 1_555   1_555
	C2        O2        H_4_2      115.8(10)  1_555 1_555  15_454
	C2        O2        Al1        158.0(4)  1_555 1_555   1_555
	C2        O2        C1         33.11(13)  1_555 1_555   1_555
	O3        O2        C2         154.9(3)  9_555 1_555   1_555
	O3        O2        H_4_2      42.9(13)  9_555 1_555  15_454
	O3        O2        Al1        45.5(2)  9_555 1_555   1_555
	O3        O2        C1         142.1(5)  9_555 1_555   1_555
	O1        O2        O3         58.2(2)  1_555 1_555   9_555
	O1        O2        C2         126.3(5)  1_555 1_555   1_555
	O1        O2        O3         64.8(5)  1_555 1_555   1_555
	O1        O2        H_4_2      55.1(9)  1_555 1_555  15_454
	O1        O2        Al1        45.3(3)  1_555 1_555   1_555
	O1        O2        C1         93.3(5)  1_555 1_555   1_555
	N_1_2     O2        O1         73.5(5) 15_454 1_555   1_555
	N_1_2     O2        O3         59.8(5) 15_454 1_555   9_555
	N_1_2     O2        C2         96.5(5) 15_454 1_555   1_555
	N_1_2     O2        O3         82.3(5) 15_454 1_555   1_555
	N_1_2     O2        H_4_2      21.6(4) 15_454 1_555  15_454
	N_1_2     O2        Al1        98.7(5) 15_454 1_555   1_555
	N_1_2     O2        C1         90.0(5) 15_454 1_555   1_555
	H_2_2     O2        N_1_2      21.8(3) 15_454 1_555  15_454
	H_2_2     O2        O1         74.0(15) 15_454 1_555   1_555
	H_2_2     O2        O3         79.1(8) 15_454 1_555   9_555
	H_2_2     O2        C2         79.3(10) 15_454 1_555   1_555
	H_2_2     O2        O3         62.3(8) 15_454 1_555   1_555
	H_2_2     O2        H_4_2      36.7(7) 15_454 1_555  15_454
	H_2_2     O2        Al1        111.0(13) 15_454 1_555   1_555
	H_2_2     O2        C1         68.3(5) 15_454 1_555   1_555
	O3        O2        H_2_2      130.6(16) 10_555 1_555  15_454
	O3        O2        N_1_2      132.4(7) 10_555 1_555  15_454
	O3        O2        O1         59.2(4) 10_555 1_555   1_555
	O3        O2        C2         115.2(2) 10_555 1_555   1_555
	O3        O2        H_4_2      112.0(8) 10_555 1_555  15_454
	O3        O2        Al1        43.23(10) 10_555 1_555   1_555
	O3        O2        C1         97.8(5) 10_555 1_555   1_555
	O4        O2        O3         120.1(2)  1_555 1_555  10_555
	O4        O2        H_2_2      94.7(13)  1_555 1_555  15_454
	O4        O2        N_1_2      104.6(4)  1_555 1_555  15_454
	O4        O2        O1         153.9(5)  1_555 1_555   1_555
	O4        O2        O3         144.0(5)  1_555 1_555   9_555
	O4        O2        C2         27.66(11)  1_555 1_555   1_555
	O4        O2        O3         89.14(12)  1_555 1_555   1_555
	O4        O2        H_4_2      126.2(6)  1_555 1_555  15_454
	O4        O2        Al1        154.2(5)  1_555 1_555   1_555
	O4        O2        C1         60.55(19)  1_555 1_555   1_555
	H_2_1     O2        O4         64.5(17) 32_546 1_555   1_555
	H_2_1     O2        O3         145.1(15) 32_546 1_555  10_555
	H_2_1     O2        H_2_2      79.4(15) 32_546 1_555  15_454
	H_2_1     O2        N_1_2      67.8(9) 32_546 1_555  15_454
	H_2_1     O2        O1         133.2(14) 32_546 1_555   1_555
	H_2_1     O2        O3         79.5(18) 32_546 1_555   9_555
	H_2_1     O2        C2         84.2(19) 32_546 1_555   1_555
	H_2_1     O2        O3         131.6(15) 32_546 1_555   1_555
	H_2_1     O2        H_4_2      80.8(16) 32_546 1_555  15_454
	H_2_1     O2        Al1        116.3(19) 32_546 1_555   1_555
	H_2_1     O2        C1         111.7(18) 32_546 1_555   1_555
	H_4_2     O3        C1         131.2(17) 28_545 1_555   1_555
	Al1       O3        H_4_2      87.8(17)  6_555 1_555  28_545
	Al1       O3        C1         136.4(8)  6_555 1_555   1_555
	O2        O3        Al1        108.2(7)  1_555 1_555   6_555
	O2        O3        H_4_2      147.1(14)  1_555 1_555  28_545
	O2        O3        C1         28.6(2)  1_555 1_555   1_555
	C2        O3        O2         61.33(12)  1_555 1_555   1_555
	C2        O3        Al1        168.4(7)  1_555 1_555   6_555
	C2        O3        H_4_2      103.8(17)  1_555 1_555  28_545
	C2        O3        C1         32.78(13)  1_555 1_555   1_555
	H1        O3        C2         119.3(3)  4_555 1_555   1_555
	H1        O3        O2         96.5(5)  4_555 1_555   1_555
	H1        O3        Al1        64.7(4)  4_555 1_555   6_555
	H1        O3        H_4_2      63.9(13)  4_555 1_555  28_545
	H1        O3        C1         110.8(5)  4_555 1_555   1_555
	O1        O3        H1         20.8(3)  4_555 1_555   4_555
	O1        O3        C2         139.11(18)  4_555 1_555   1_555
	O1        O3        O2         110.8(5)  4_555 1_555   1_555
	O1        O3        Al1        46.9(2)  4_555 1_555   6_555
	O1        O3        H_4_2      59.6(15)  4_555 1_555  28_545
	O1        O3        C1         130.2(4)  4_555 1_555   1_555
	H_2_2     O3        O1         60.6(13) 15_454 1_555   4_555
	H_2_2     O3        H1         39.8(13) 15_454 1_555   4_555
	H_2_2     O3        C2         81.3(14) 15_454 1_555   1_555
	H_2_2     O3        O2         67.1(8) 15_454 1_555   1_555
	H_2_2     O3        Al1        99.5(15) 15_454 1_555   6_555
	H_2_2     O3        H_4_2      82.3(13) 15_454 1_555  28_545
	H_2_2     O3        C1         72.5(11) 15_454 1_555   1_555
	O2        O3        H_2_2      119.6(11)  6_555 1_555  15_454
	O2        O3        O1         61.0(2)  6_555 1_555   4_555
	O2        O3        H1         80.9(4)  6_555 1_555   4_555
	O2        O3        C2         144.0(6)  6_555 1_555   1_555
	O2        O3        Al1        44.9(2)  6_555 1_555   6_555
	O2        O3        H_4_2      56.0(16)  6_555 1_555  28_545
	O2        O3        C1         167.9(4)  6_555 1_555   1_555
	N_1_2     O3        O2         60.9(4) 28_545 1_555   6_555
	N_1_2     O3        H_2_2      90.8(9) 28_545 1_555  15_454
	N_1_2     O3        O1         75.2(5) 28_545 1_555   4_555
	N_1_2     O3        H1         78.6(5) 28_545 1_555   4_555
	N_1_2     O3        C2         92.2(5) 28_545 1_555   1_555
	N_1_2     O3        O2         146.9(5) 28_545 1_555   1_555
	N_1_2     O3        Al1        99.3(6) 28_545 1_555   6_555
	N_1_2     O3        H_4_2      15.6(13) 28_545 1_555  28_545
	N_1_2     O3        C1         123.1(5) 28_545 1_555   1_555
	O1        O3        N_1_2      136.2(4)  1_555 1_555  28_545
	O1        O3        O2         89.8(2)  1_555 1_555   6_555
	O1        O3        H_2_2      75.5(12)  1_555 1_555  15_454
	O1        O3        H1         64.2(3)  1_555 1_555   4_555
	O1        O3        C2         125.3(5)  1_555 1_555   1_555
	O1        O3        O2         64.0(5)  1_555 1_555   1_555
	O1        O3        Al1        44.9(3)  1_555 1_555   6_555
	O1        O3        H_4_2      120.9(15)  1_555 1_555  28_545
	O1        O3        C1         92.6(5)  1_555 1_555   1_555
	O2        O3        O1         58.6(4) 10_555 1_555   1_555
	O2        O3        N_1_2      116.6(7) 10_555 1_555  28_545
	O2        O3        H_2_2      133.6(14) 10_555 1_555  15_454
	O2        O3        O1         89.55(17) 10_555 1_555   4_555
	O2        O3        H1         106.6(4) 10_555 1_555   4_555
	O2        O3        C2         129.9(3) 10_555 1_555   1_555
	O2        O3        Al1        42.7(2) 10_555 1_555   6_555
	O2        O3        H_4_2      114.0(17) 10_555 1_555  28_545
	O2        O3        C1         113.6(6) 10_555 1_555   1_555
	H3        O3        O2         132.4(5)  1_555 1_555  10_555
	H3        O3        O1         168.9(2)  1_555 1_555   1_555
	H3        O3        N_1_2      44.6(5)  1_555 1_555  28_545
	H3        O3        O2         97.8(5)  1_555 1_555   6_555
	H3        O3        H_2_2      93.6(12)  1_555 1_555  15_454
	H3        O3        O1         115.3(4)  1_555 1_555   4_555
	H3        O3        H1         108.9(4)  1_555 1_555   4_555
	H3        O3        C2         49.0(3)  1_555 1_555   1_555
	H3        O3        O2         109.8(2)  1_555 1_555   1_555
	H3        O3        Al1        141.9(6)  1_555 1_555   6_555
	H3        O3        H_4_2      58.7(17)  1_555 1_555  28_545
	H3        O3        C1         81.6(3)  1_555 1_555   1_555
	C3        O3        H3         21.81(19)  1_555 1_555   1_555
	C3        O3        O2         135.9(2)  1_555 1_555  10_555
	C3        O3        O1         151.6(4)  1_555 1_555   1_555
	C3        O3        N_1_2      65.8(5)  1_555 1_555  28_545
	C3        O3        O2         118.5(5)  1_555 1_555   6_555
	C3        O3        H_2_2      88.5(14)  1_555 1_555  15_454
	C3        O3        O1         129.5(4)  1_555 1_555   4_555
	C3        O3        H1         116.4(3)  1_555 1_555   4_555
	C3        O3        C2         27.20(15)  1_555 1_555   1_555
	C3        O3        O2         88.32(15)  1_555 1_555   1_555
	C3        O3        Al1        163.4(7)  1_555 1_555   6_555
	C3        O3        H_4_2      78.8(17)  1_555 1_555  28_545
	C3        O3        C1         59.9(2)  1_555 1_555   1_555
	H_4_2     O3        C3         109.9(6) 15_454 1_555   1_555
	H_4_2     O3        H3         122.3(5) 15_454 1_555   1_555
	H_4_2     O3        O2         104.6(7) 15_454 1_555  10_555
	H_4_2     O3        O1         46.6(5) 15_454 1_555   1_555
	H_4_2     O3        N_1_2      121.5(7) 15_454 1_555  28_545
	H_4_2     O3        O2         122.7(8) 15_454 1_555   6_555
	H_4_2     O3        H_2_2      32.6(7) 15_454 1_555  15_454
	H_4_2     O3        O1         65.2(8) 15_454 1_555   4_555
	H_4_2     O3        H1         50.0(8) 15_454 1_555   4_555
	H_4_2     O3        C2         91.1(7) 15_454 1_555   1_555
	H_4_2     O3        O2         46.6(8) 15_454 1_555   1_555
	H_4_2     O3        Al1        83.8(8) 15_454 1_555   6_555
	H_4_2     O3        C1         66.5(8) 15_454 1_555   1_555
	H_3_2     O3        H_4_2      109.2(9) 28_545 1_555  15_454
	H_3_2     O3        C3         53.3(8) 28_545 1_555   1_555
	H_3_2     O3        H3         35.4(9) 28_545 1_555   1_555
	H_3_2     O3        O2         135.7(8) 28_545 1_555  10_555
	H_3_2     O3        O1         140.2(9) 28_545 1_555   1_555
	H_3_2     O3        N_1_2      19.1(4) 28_545 1_555  28_545
	H_3_2     O3        O2         79.6(6) 28_545 1_555   6_555
	H_3_2     O3        H_2_2      76.8(13) 28_545 1_555  15_454
	H_3_2     O3        O1         79.9(9) 28_545 1_555   4_555
	H_3_2     O3        H1         76.2(9) 28_545 1_555   4_555
	H_3_2     O3        C2         77.4(7) 28_545 1_555   1_555
	H_3_2     O3        O2         127.7(5) 28_545 1_555   1_555
	H_3_2     O3        Al1        114.1(8) 28_545 1_555   6_555
	H_3_2     O3        H_4_2      26.5(17) 28_545 1_555  28_545
	H_3_2     O3        C1         105.7(6) 28_545 1_555   1_555
	C1        O3        H_3_2      150.3(9) 10_555 1_555  28_545
	C1        O3        H_4_2      100.0(6) 10_555 1_555  15_454
	C1        O3        C3         120.75(14) 10_555 1_555   1_555
	C1        O3        H3         127.8(2) 10_555 1_555   1_555
	C1        O3        O2         23.93(15) 10_555 1_555  10_555
	C1        O3        O1         61.3(3) 10_555 1_555   1_555
	C1        O3        N_1_2      133.7(6) 10_555 1_555  28_545
	C1        O3        O2         80.6(4) 10_555 1_555   6_555
	C1        O3        H_2_2      132.6(11) 10_555 1_555  15_454
	C1        O3        O1         109.2(3) 10_555 1_555   4_555
	C1        O3        H1         122.0(4) 10_555 1_555   4_555
	C1        O3        C2         107.4(3) 10_555 1_555   1_555
	C1        O3        O2         76.7(5) 10_555 1_555   1_555
	C1        O3        Al1        63.5(2) 10_555 1_555   6_555
	C1        O3        H_4_2      135.7(15) 10_555 1_555  28_545
	O2        C1        O3         122.8(4)  1_555 1_555   1_555
	C2        C1        O2         118.2(2)  1_555 1_555   1_555
	C2        C1        O3         118.8(2)  1_555 1_555   1_555
	O4        C1        C2         27.49(13)  1_555 1_555   1_555
	O4        C1        O2         91.1(2)  1_555 1_555   1_555
	O4        C1        O3         146.0(2)  1_555 1_555   1_555
	H_2_2     C1        O4         108.9(16) 15_454 1_555   1_555
	H_2_2     C1        C2         105.5(15) 15_454 1_555   1_555
	H_2_2     C1        O2         83.3(6) 15_454 1_555   1_555
	H_2_2     C1        O3         78.4(12) 15_454 1_555   1_555
	C3        C1        H_2_2      99.2(12)  1_555 1_555  15_454
	C3        C1        O4         52.57(18)  1_555 1_555   1_555
	C3        C1        C2         25.08(19)  1_555 1_555   1_555
	C3        C1        O2         142.7(3)  1_555 1_555   1_555
	C3        C1        O3         93.9(3)  1_555 1_555   1_555
	H_4_2     C1        C3         133.0(4) 15_454 1_555   1_555
	H_4_2     C1        H_2_2      35.3(5) 15_454 1_555  15_454
	H_4_2     C1        O4         117.6(9) 15_454 1_555   1_555
	H_4_2     C1        C2         130.0(6) 15_454 1_555   1_555
	H_4_2     C1        O2         51.3(10) 15_454 1_555   1_555
	H_4_2     C1        O3         88.0(11) 15_454 1_555   1_555
	H_4_2     C1        C3         71.0(8) 28_545 1_555   1_555
	H_4_2     C1        H_2_2      66.8(10) 28_545 1_555  15_454
	H_4_2     C1        O4         122.5(9) 28_545 1_555   1_555
	H_4_2     C1        C2         95.6(9) 28_545 1_555   1_555
	H_4_2     C1        O2         140.1(9) 28_545 1_555   1_555
	H_4_2     C1        O3         28.6(9) 28_545 1_555   1_555
	Al1       C1        H_4_2      120.6(8)  1_555 1_555  28_545
	Al1       C1        H_4_2      53.7(5)  1_555 1_555  15_454
	Al1       C1        C3         168.0(3)  1_555 1_555   1_555
	Al1       C1        H_2_2      88.7(10)  1_555 1_555  15_454
	Al1       C1        O4         116.4(4)  1_555 1_555   1_555
	Al1       C1        C2         143.7(4)  1_555 1_555   1_555
	Al1       C1        O2         29.1(4)  1_555 1_555   1_555
	Al1       C1        O3         96.5(5)  1_555 1_555   1_555
	Al1       C1        H_4_2      52.2(8)  6_555 1_555  28_545
	Al1       C1        H_4_2      72.2(9)  6_555 1_555  15_454
	Al1       C1        C3         119.7(3)  6_555 1_555   1_555
	Al1       C1        H_2_2      77.6(15)  6_555 1_555  15_454
	Al1       C1        O4         170.0(3)  6_555 1_555   1_555
	Al1       C1        C2         144.5(5)  6_555 1_555   1_555
	Al1       C1        O2         97.3(5)  6_555 1_555   1_555
	Al1       C1        O3         25.9(5)  6_555 1_555   1_555
	N_1_2     C1        Al1        83.1(4) 15_454 1_555   6_555
	N_1_2     C1        Al1        72.8(4) 15_454 1_555   1_555
	N_1_2     C1        H_4_2      85.0(10) 15_454 1_555  28_545
	N_1_2     C1        H_4_2      20.09(12) 15_454 1_555  15_454
	N_1_2     C1        C3         113.0(4) 15_454 1_555   1_555
	N_1_2     C1        H_2_2      19.4(2) 15_454 1_555  15_454
	N_1_2     C1        O4         105.6(4) 15_454 1_555   1_555
	N_1_2     C1        C2         111.7(4) 15_454 1_555   1_555
	N_1_2     C1        O2         64.0(5) 15_454 1_555   1_555
	N_1_2     C1        O3         91.4(5) 15_454 1_555   1_555
	H3        C1        N_1_2      110.5(4)  1_555 1_555  15_454
	H3        C1        Al1        98.8(3)  1_555 1_555   6_555
	H3        C1        Al1        168.7(3)  1_555 1_555   1_555
	H3        C1        H_4_2      50.5(8)  1_555 1_555  28_545
	H3        C1        H_4_2      127.9(7)  1_555 1_555  15_454
	H3        C1        C3         21.04(17)  1_555 1_555   1_555
	H3        C1        H_2_2      92.7(8)  1_555 1_555  15_454
	H3        C1        O4         73.6(3)  1_555 1_555   1_555
	H3        C1        C2         46.1(3)  1_555 1_555   1_555
	H3        C1        O2         162.1(3)  1_555 1_555   1_555
	H3        C1        O3         72.9(3)  1_555 1_555   1_555
	O1        C1        H3         133.8(3)  1_555 1_555   1_555
	O1        C1        N_1_2      64.2(4)  1_555 1_555  15_454
	O1        C1        Al1        36.61(13)  1_555 1_555   6_555
	O1        C1        Al1        37.03(17)  1_555 1_555   1_555
	O1        C1        H_4_2      83.7(8)  1_555 1_555  28_545
	O1        C1        H_4_2      46.0(6)  1_555 1_555  15_454
	O1        C1        C3         154.6(3)  1_555 1_555   1_555
	O1        C1        H_2_2      70.5(15)  1_555 1_555  15_454
	O1        C1        O4         152.2(4)  1_555 1_555   1_555
	O1        C1        C2         175.87(8)  1_555 1_555   1_555
	O1        C1        O2         61.0(5)  1_555 1_555   1_555
	O1        C1        O3         61.8(5)  1_555 1_555   1_555
	O3        C1        O1         50.67(15) 10_555 1_555   1_555
	O3        C1        H3         136.8(3) 10_555 1_555   1_555
	O3        C1        N_1_2      106.8(4) 10_555 1_555  15_454
	O3        C1        Al1        64.8(2) 10_555 1_555   6_555
	O3        C1        Al1        35.60(11) 10_555 1_555   1_555
	O3        C1        H_4_2      113.9(9) 10_555 1_555  28_545
	O3        C1        H_4_2      86.8(4) 10_555 1_555  15_454
	O3        C1        C3         140.20(12) 10_555 1_555   1_555
	O3        C1        H_2_2      119.4(13) 10_555 1_555  15_454
	O3        C1        O4         116.1(5) 10_555 1_555   1_555
	O3        C1        C2         132.9(4) 10_555 1_555   1_555
	O3        C1        O2         58.3(4) 10_555 1_555   1_555
	C3        C2        O4         112.5(3)  1_555 1_555   1_555
	C1        C2        C3         127.5(4)  1_555 1_555   1_555
	C1        C2        O4         120.1(2)  1_555 1_555   1_555
	C3        C2        C1         167.6(4)  2_655 1_555   1_555
	C3        C2        O4         72.4(3)  2_655 1_555   1_555
	H3        C2        C3         62.1(3)  1_555 1_555   2_655
	H3        C2        C1         105.4(4)  1_555 1_555   1_555
	H3        C2        C3         22.0(2)  1_555 1_555   1_555
	H3        C2        O4         134.5(3)  1_555 1_555   1_555
	O2        C2        H3         133.5(4)  1_555 1_555   1_555
	O2        C2        C3         163.4(4)  1_555 1_555   2_655
	O2        C2        C1         28.67(12)  1_555 1_555   1_555
	O2        C2        C3         155.2(4)  1_555 1_555   1_555
	O2        C2        O4         91.8(3)  1_555 1_555   1_555
	O3        C2        O2         57.0(2)  1_555 1_555   1_555
	O3        C2        H3         77.2(4)  1_555 1_555   1_555
	O3        C2        C3         139.2(4)  1_555 1_555   2_655
	O3        C2        C1         28.40(12)  1_555 1_555   1_555
	O3        C2        C3         99.2(4)  1_555 1_555   1_555
	O3        C2        O4         148.2(3)  1_555 1_555   1_555
	C2        C3        H3         130.5(4)  1_555 1_555   1_555
	O4        C3        C2         32.49(16)  1_555 1_555   1_555
	O4        C3        H3         163.0(4)  1_555 1_555   1_555
	C2        C3        O4         33.65(9)  2_655 1_555   1_555
	C2        C3        H3         163.4(4)  2_655 1_555   1_555
	H3        C3        C2         59.6(3)  2_655 1_555   2_655
	H3        C3        O4         93.2(3)  2_655 1_555   1_555
	H3        C3        C2         125.7(4)  2_655 1_555   1_555
	C1        C3        H3         153.2(3)  1_555 1_555   2_655
	C1        C3        C2         93.6(2)  1_555 1_555   2_655
	C1        C3        O4         59.96(19)  1_555 1_555   1_555
	C1        C3        C2         27.5(2)  1_555 1_555   1_555
	C1        C3        H3         103.0(4)  1_555 1_555   1_555
	H_3_2     C3        C1         87.2(9) 28_545 1_555   1_555
	H_3_2     C3        H3         116.7(8) 28_545 1_555   2_655
	H_3_2     C3        C2         154.5(6) 28_545 1_555   2_655
	H_3_2     C3        O4         139.1(11) 28_545 1_555   1_555
	H_3_2     C3        C2         111.9(10) 28_545 1_555   1_555
	H_3_2     C3        H3         29.8(10) 28_545 1_555   1_555
	O3        C3        H_3_2      65.1(8)  1_555 1_555  28_545
	O3        C3        C1         26.21(12)  1_555 1_555   1_555
	O3        C3        H3         177.39(10)  1_555 1_555   2_655
	O3        C3        C2         119.7(3)  1_555 1_555   2_655
	O3        C3        O4         86.1(3)  1_555 1_555   1_555
	O3        C3        C2         53.6(3)  1_555 1_555   1_555
	O3        C3        H3         76.9(4)  1_555 1_555   1_555
	N_1_2     C3        O3         52.3(4) 28_545 1_555   1_555
	N_1_2     C3        H_3_2      19.2(2) 28_545 1_555  28_545
	N_1_2     C3        C1         77.6(4) 28_545 1_555   1_555
	N_1_2     C3        H3         128.9(4) 28_545 1_555   2_655
	N_1_2     C3        C2         167.7(4) 28_545 1_555   2_655
	N_1_2     C3        O4         136.7(4) 28_545 1_555   1_555
	N_1_2     C3        C2         104.7(4) 28_545 1_555   1_555
	N_1_2     C3        H3         26.9(5) 28_545 1_555   1_555
	H_4_2     C3        N_1_2      18.9(3) 28_545 1_555  28_545
	H_4_2     C3        O3         34.4(6) 28_545 1_555   1_555
	H_4_2     C3        H_3_2      31.2(7) 28_545 1_555  28_545
	H_4_2     C3        C1         58.9(5) 28_545 1_555   1_555
	H_4_2     C3        H3         147.1(5) 28_545 1_555   2_655
	H_4_2     C3        C2         150.3(5) 28_545 1_555   2_655
	H_4_2     C3        O4         117.8(5) 28_545 1_555   1_555
	H_4_2     C3        C2         85.8(5) 28_545 1_555   1_555
	H_4_2     C3        H3         45.6(6) 28_545 1_555   1_555
	C3        O4        C2         74.0(3)  1_555 1_555   2_655
	C3        O4        C2         35.01(18)  1_555 1_555   1_555
	C3        O4        C2         35.01(18)  2_655 1_555   2_655
	C3        O4        C2         74.0(3)  2_655 1_555   1_555
	C1        O4        C3         67.5(2)  2_655 1_555   2_655
	C1        O4        C3         106.4(3)  2_655 1_555   1_555
	C1        O4        C2         32.46(15)  2_655 1_555   2_655
	C1        O4        C2         141.5(4)  2_655 1_555   1_555
	C1        O4        C3         106.4(3)  1_555 1_555   2_655
	C1        O4        C3         67.5(2)  1_555 1_555   1_555
	C1        O4        C2         141.5(4)  1_555 1_555   2_655
	C1        O4        C2         32.46(15)  1_555 1_555   1_555
	O2        O4        C1         157.7(5)  2_655 1_555   1_555
	O2        O4        C1         28.31(11)  2_655 1_555   2_655
	O2        O4        C3         95.4(3)  2_655 1_555   2_655
	O2        O4        C3         134.3(3)  2_655 1_555   1_555
	O2        O4        C2         60.5(2)  2_655 1_555   2_655
	O2        O4        C2         168.5(4)  2_655 1_555   1_555
	O2        O4        C1         28.31(11)  1_555 1_555   1_555
	O2        O4        C1         157.7(5)  1_555 1_555   2_655
	O2        O4        C3         134.3(3)  1_555 1_555   2_655
	O2        O4        C3         95.4(3)  1_555 1_555   1_555
	O2        O4        C2         168.5(4)  1_555 1_555   2_655
	O2        O4        C2         60.5(2)  1_555 1_555   1_555
	H_2_1     O4        O2         75.7(19) 20_646 1_555   1_555
	H_2_1     O4        O2         64(2) 20_646 1_555   2_655
	H_2_1     O4        C1         98(2) 20_646 1_555   1_555
	H_2_1     O4        C1         86(2) 20_646 1_555   2_655
	H_2_1     O4        C3         127.2(10) 20_646 1_555   2_655
	H_2_1     O4        C3         132.5(17) 20_646 1_555   1_555
	H_2_1     O4        C2         107.9(17) 20_646 1_555   2_655
	H_2_1     O4        C2         119(2) 20_646 1_555   1_555
	H_2_1     O4        O2         64(2) 32_546 1_555   1_555
	H_2_1     O4        O2         75.7(19) 32_546 1_555   2_655
	H_2_1     O4        C1         86(2) 32_546 1_555   1_555
	H_2_1     O4        C1         98(2) 32_546 1_555   2_655
	H_2_1     O4        C3         132.5(17) 32_546 1_555   2_655
	H_2_1     O4        C3         127.2(10) 32_546 1_555   1_555
	H_2_1     O4        C2         119(2) 32_546 1_555   2_655
	H_2_1     O4        C2         107.9(17) 32_546 1_555   1_555
	H_4_1     N_1_1     H_2_1      105.7569400400002(11)  1_555 1_555   1_555
	H_3_1     N_1_1     H_4_1      92(4)  2_655 1_555   1_555
	H_3_1     N_1_1     H_2_1      92(6)  2_655 1_555   1_555
	H_2_1     N_1_1     H_3_1      71(5)  2_655 1_555   2_655
	H_2_1     N_1_1     H_4_1      91(5)  2_655 1_555   1_555
	H_2_1     N_1_1     H_3_1      90(6)  2_655 1_555   1_555
	H_4_1     N_1_1     H_2_1      70(5)  2_655 1_555   2_655
	H_4_1     N_1_1     H_3_1      71(5)  2_655 1_555   2_655
	H_4_1     N_1_1     H_3_1      90(4)  2_655 1_555   1_555
	H_4_1     N_1_1     H_2_1      91(5)  2_655 1_555   1_555
	H3        N_1_1     H_4_1      135(3) 27_566 1_555   2_655
	H3        N_1_1     H_2_1      155(3) 27_566 1_555   2_655
	H3        N_1_1     H_3_1      115(3) 27_566 1_555   2_655
	H3        N_1_1     H_4_1      112(5) 27_566 1_555   1_555
	H3        N_1_1     H_3_1      93(6) 27_566 1_555   1_555
	H3        N_1_1     H_2_1      131(7) 27_566 1_555   1_555
	N_1_2     N_1_1     H3         45.9(8) 29_456 1_555  27_566
	N_1_2     N_1_1     H_4_1      114(3) 29_456 1_555   2_655
	N_1_2     N_1_1     H_2_1      130(3) 29_456 1_555   2_655
	N_1_2     N_1_1     H_3_1      159(3) 29_456 1_555   2_655
	N_1_2     N_1_1     H_4_1      89(5) 29_456 1_555   1_555
	N_1_2     N_1_1     H_3_1      138(6) 29_456 1_555   1_555
	N_1_2     N_1_1     H_2_1      107(6) 29_456 1_555   1_555
	H_2_2     N_1_2     H_4_2      116.8(19) 26_647 1_555   1_555
	H_2_2     N_1_2     H_3_2      47(4) 26_647 1_555   1_555
	H_3_2     N_1_2     H_2_2      50.8(12) 26_647 1_555  26_647
	H_3_2     N_1_2     H_4_2      141(4) 26_647 1_555   1_555
	H_3_2     N_1_2     H_2_2      36(4) 26_647 1_555   1_555
	H3        N_1_2     H_3_2      118.6(14) 12_655 1_555  26_647
	H3        N_1_2     H_2_2      102(2) 12_655 1_555  26_647
	H3        N_1_2     H_4_2      99(4) 12_655 1_555   1_555
	H3        N_1_2     H_3_2      59(2) 12_655 1_555   1_555
	H3        N_1_2     H_2_2      154(3) 12_655 1_555   1_555
	H1        N_1_2     H3         139.1(9)  7_656 1_555  12_655
	H1        N_1_2     H_3_2      67.7(14)  7_656 1_555  26_647
	H1        N_1_2     H_2_2      48(2)  7_656 1_555  26_647
	H1        N_1_2     H_4_2      79(3)  7_656 1_555   1_555
	H1        N_1_2     H_3_2      82(2)  7_656 1_555   1_555
	H1        N_1_2     H_2_2      43(4)  7_656 1_555   1_555
	O3        N_1_2     H1         106.6(7) 12_655 1_555   7_656
	O3        N_1_2     H3         74.2(6) 12_655 1_555  12_655
	O3        N_1_2     H_3_2      166.3(14) 12_655 1_555  26_647
	O3        N_1_2     H_2_2      135.0(13) 12_655 1_555  26_647
	O3        N_1_2     H_4_2      29(3) 12_655 1_555   1_555
	O3        N_1_2     H_3_2      103(2) 12_655 1_555   1_555
	O3        N_1_2     H_2_2      132(3) 12_655 1_555   1_555
	O2        N_1_2     O3         59.3(5) 15_555 1_555  12_655
	O2        N_1_2     H1         90.9(6) 15_555 1_555   7_656
	O2        N_1_2     H3         120.7(9) 15_555 1_555  12_655
	O2        N_1_2     H_3_2      107.5(12) 15_555 1_555  26_647
	O2        N_1_2     H_2_2      136(2) 15_555 1_555  26_647
	O2        N_1_2     H_4_2      53(3) 15_555 1_555   1_555
	O2        N_1_2     H_3_2      158(3) 15_555 1_555   1_555
	O2        N_1_2     H_2_2      82(2) 15_555 1_555   1_555
	N_1_1     N_1_2     O2         80.4(9) 29_556 1_555  15_555
	N_1_1     N_1_2     O3         86.2(9) 29_556 1_555  12_655
	N_1_1     N_1_2     H1         158.2(10) 29_556 1_555   7_656
	N_1_1     N_1_2     H3         60.7(8) 29_556 1_555  12_655
	N_1_1     N_1_2     H_3_2      95.8(14) 29_556 1_555  26_647
	N_1_1     N_1_2     H_2_2      132.2(17) 29_556 1_555  26_647
	N_1_1     N_1_2     H_4_2      110(3) 29_556 1_555   1_555
	N_1_1     N_1_2     H_3_2      113(3) 29_556 1_555   1_555
	N_1_1     N_1_2     H_2_2      116(4) 29_556 1_555   1_555
	C1        N_1_2     N_1_1      91.0(8) 15_555 1_555  29_556
	C1        N_1_2     O2         25.98(17) 15_555 1_555  15_555
	C1        N_1_2     O3         83.4(6) 15_555 1_555  12_655
	C1        N_1_2     H1         73.5(5) 15_555 1_555   7_656
	C1        N_1_2     H3         144.4(9) 15_555 1_555  12_655
	C1        N_1_2     H_3_2      83.0(12) 15_555 1_555  26_647
	C1        N_1_2     H_2_2      113(2) 15_555 1_555  26_647
	C1        N_1_2     H_4_2      69(3) 15_555 1_555   1_555
	C1        N_1_2     H_3_2      156(2) 15_555 1_555   1_555
	C1        N_1_2     H_2_2      56(2) 15_555 1_555   1_555
	H_4_1     N_1_2     C1         88(2) 29_556 1_555  15_555
	H_4_1     N_1_2     N_1_1      20.0(6) 29_556 1_555  29_556
	H_4_1     N_1_2     O2         86(2) 29_556 1_555  15_555
	H_4_1     N_1_2     O3         105.4(11) 29_556 1_555  12_655
	H_4_1     N_1_2     H1         140.3(13) 29_556 1_555   7_656
	H_4_1     N_1_2     H3         72.6(17) 29_556 1_555  12_655
	H_4_1     N_1_2     H_3_2      75.8(14) 29_556 1_555  26_647
	H_4_1     N_1_2     H_2_2      116.4(19) 29_556 1_555  26_647
	H_4_1     N_1_2     H_4_2      127(3) 29_556 1_555   1_555
	H_4_1     N_1_2     H_3_2      113(3) 29_556 1_555   1_555
	H_4_1     N_1_2     H_2_2      98(4) 29_556 1_555   1_555
	C3        N_1_2     H_4_1      82.8(15) 12_655 1_555  29_556
	C3        N_1_2     C1         139.5(7) 12_655 1_555  15_555
	C3        N_1_2     N_1_1      68.0(8) 12_655 1_555  29_556
	C3        N_1_2     O2         113.8(7) 12_655 1_555  15_555
	C3        N_1_2     O3         61.8(4) 12_655 1_555  12_655
	C3        N_1_2     H1         133.5(7) 12_655 1_555   7_656
	C3        N_1_2     H3         13.7(3) 12_655 1_555  12_655
	C3        N_1_2     H_3_2      131.4(14) 12_655 1_555  26_647
	C3        N_1_2     H_2_2      106(2) 12_655 1_555  26_647
	C3        N_1_2     H_4_2      86(3) 12_655 1_555   1_555
	C3        N_1_2     H_3_2      60(2) 12_655 1_555   1_555
	C3        N_1_2     H_2_2      164(2) 12_655 1_555   1_555
	H_4_2     N_1_2     C3         123.6(10) 26_647 1_555  12_655
	H_4_2     N_1_2     H_4_1      100.5(16) 26_647 1_555  29_556
	H_4_2     N_1_2     C1         96.8(9) 26_647 1_555  15_555
	H_4_2     N_1_2     N_1_1      119.7(14) 26_647 1_555  29_556
	H_4_2     N_1_2     O2         122.6(10) 26_647 1_555  15_555
	H_4_2     N_1_2     O3         154.1(12) 26_647 1_555  12_655
	H_4_2     N_1_2     H1         49.7(10) 26_647 1_555   7_656
	H_4_2     N_1_2     H3         115.4(11) 26_647 1_555  12_655
	H_4_2     N_1_2     H_3_2      27.9(10) 26_647 1_555  26_647
	H_4_2     N_1_2     H_2_2      23.5(12) 26_647 1_555  26_647
	H_4_2     N_1_2     H_3_2      67.4(19) 26_647 1_555   1_555
	H_4_2     N_1_2     H_2_2      41(2) 26_647 1_555   1_555
	O1        N_1_2     H_4_2      107.0(9) 11_656 1_555  26_647
	O1        N_1_2     C3         106.4(6) 11_656 1_555  12_655
	O1        N_1_2     H_4_1      137.9(19) 11_656 1_555  29_556
	O1        N_1_2     C1         58.4(3) 11_656 1_555  15_555
	O1        N_1_2     N_1_1      127.0(9) 11_656 1_555  29_556
	O1        N_1_2     O2         52.7(4) 11_656 1_555  15_555
	O1        N_1_2     O3         51.3(4) 11_656 1_555  12_655
	O1        N_1_2     H1         57.4(4) 11_656 1_555   7_656
	O1        N_1_2     H3         120.1(8) 11_656 1_555  12_655
	O1        N_1_2     H_3_2      118.8(13) 11_656 1_555  26_647
	O1        N_1_2     H_2_2      100.6(15) 11_656 1_555  26_647
	O1        N_1_2     H_4_2      23(3) 11_656 1_555   1_555
	O1        N_1_2     H_3_2      107(3) 11_656 1_555   1_555
	O1        N_1_2     H_2_2      84(4) 11_656 1_555   1_555
	O1        N_1_2     H_4_2      57.5(9)  7_656 1_555  26_647
	O1        N_1_2     C3         132.0(6)  7_656 1_555  12_655
	O1        N_1_2     H_4_1      144.5(14)  7_656 1_555  29_556
	O1        N_1_2     C1         69.9(4)  7_656 1_555  15_555
	O1        N_1_2     N_1_1      159.3(9)  7_656 1_555  29_556
	O1        N_1_2     O2         85.1(5)  7_656 1_555  15_555
	O1        N_1_2     O3         99.1(6)  7_656 1_555  12_655
	O1        N_1_2     H1         7.9(2)  7_656 1_555   7_656
	O1        N_1_2     H3         140.0(8)  7_656 1_555  12_655
	O1        N_1_2     H_3_2      74.6(13)  7_656 1_555  26_647
	O1        N_1_2     H_2_2      54.6(19)  7_656 1_555  26_647
	O1        N_1_2     H_4_2      71(3)  7_656 1_555   1_555
	O1        N_1_2     H_3_2      86(2)  7_656 1_555   1_555
	O1        N_1_2     H_2_2      47(4)  7_656 1_555   1_555

# start Validation Reply Form
_vrf_CELLK01_MIL160_ND3_low
;
PROBLEM: Check that the cell measurement temperature is in Kelvin.
RESPONSE: Diffraction data collected with neutron radiation at 17K.
;
_vrf_PLAT601_MIL160_ND3_low
;
PROBLEM: Unit Cell Contains Solvent Accessible VOIDS of .        119 Ang**3
RESPONSE: Structure contain pores not fully occupied by guest molecules. 
;
_vrf_PLAT077_MIL160_ND3_low
;
PROBLEM: Unitcell Contains Non-integer Number of Atoms ..     Please Check 
RESPONSE: Structure contain disordered guest molecules.
;
_vrf_PLAT241_MIL160_ND3_low
;
PROBLEM: High   'MainMol' Ueq as Compared to Neighbors of         O2 Check 
RESPONSE: High vibration for light element O
;
_vrf_PLAT242_MIL160_ND3_low
;
PROBLEM: Low    'MainMol' Ueq as Compared to Neighbors of        Al1 Check 
RESPONSE: Low vibration for heavier element Al.
;
_vrf_PLAT340_MIL160_ND3_low
;
PROBLEM: Low Bond Precision on  C-C Bonds ...............    0.00767 Ang.  
RESPONSE: Structure obtained from powder diffraction.
;
# end Validation Reply Form
