# Supplementary material for: Efficient capture and storage of ammonia in robust aluminium-based metal-organic frameworks
Source: Commun Chem. 2023 Mar 24;6:55. doi: 10.1038/s42004-023-00850-4 (PMC10039057; doi:10.1038/s42004-023-00850-4)
Supplement: Supplementary file 6 — Supplementary Data 3 [file 42004_2023_850_MOESM6_ESM.cif]

data_MIL-160_ND3_high
_chemical_name_mineral MIL-160_1.228_ND3_0.274_NH3
_chemical_formula_weight  	3647.63
_chemical_formula_sum ' C96 H47.97 D70.62 Al16 N24.03 O96'
_chemical_formula_moiety '	C96 H34.82 D13.18 Al16 O96, 19.65(N D3), 4.38(N H3)'

_space_group_crystal_system tetragonal
_symmetry_space_group_name_H-M i41/amd:2
_symmetry_space_group_name_Hall '-I 4bd 2'

loop_
	_symmetry_equiv_pos_as_xyz
	 'x, y, z '
	 '-x, y, z '
	 '-x+1/2, -y, z+1/2 '
	 '-x+1/2, y, -z+1/2 '
	 '-y+1/4, -x+1/4, -z-1/4 '
	 '-y+1/4, x-1/4, z+1/4 '
	 '-y-1/4, -x+1/4, z-1/4 '
	 '-y-1/4, x-1/4, -z+1/4 '
	 'y+1/4, -x+1/4, z-1/4 '
	 'y+1/4, x-1/4, -z+1/4 '
	 'y-1/4, -x+1/4, -z-1/4 '
	 'y-1/4, x-1/4, z+1/4 '
	 'x, -y, -z '
	 '-x, -y, -z '
	 'x+1/2, -y, z+1/2 '
	 'x+1/2, y, -z+1/2 '
	 'x+1/2, y+1/2, z+1/2 '
	 '-x+1/2, y+1/2, z+1/2 '
	 '-x, -y+1/2, z '
	 '-x, y+1/2, -z '
	 '-y-1/4, -x-1/4, -z+1/4 '
	 '-y-1/4, x+1/4, z-1/4 '
	 '-y+1/4, -x-1/4, z+1/4 '
	 '-y+1/4, x+1/4, -z-1/4 '
	 'y-1/4, -x-1/4, z+1/4 '
	 'y-1/4, x+1/4, -z-1/4 '
	 'y+1/4, -x-1/4, -z+1/4 '
	 'y+1/4, x+1/4, z-1/4 '
	 'x+1/2, -y+1/2, -z+1/2 '
	 '-x+1/2, -y+1/2, -z+1/2 '
	 'x, -y+1/2, z '
	 'x, y+1/2, -z '

_cell_length_a 21.224(2)
_cell_length_b 21.224(2)
_cell_length_c 10.4837(11)
_cell_angle_alpha 90
_cell_angle_beta 90
_cell_angle_gamma 90
_cell_volume 4722.3(12)
_cell_formula_units_Z   1
_cell_measurement_temperature 17

_pd_char_colour                  'white powder'
_pd_spec_mount_mode              transmission
_pd_spec_shape                   cylinder
_pd_spec_size_axial              '65 mm'
_pd_spec_size_thick              '8 mm'

_pd_spec_mounting                
;                                       
ISIS vanadium sample can equipped with gas handling equipment 
and cartridge heaters, sealed with compressed indium wire.
;

_pd_instr_location               
; 
WISH is situated on E8 of the second target station of the ISIS neutron source,
located at the Rutherford Appleton Laboratory, Didcot, UK.
;

_pd_meas_special_details         
;
Time of flight method using a pulsed neutron source
;
_pd_meas_scan_method             tof

_pd_instr_dist_src/spec          40000
_pd_instr_dist_spec/detc         2200
_pd_meas_2theta_fixed            10-70

_diffrn_ambient_temperature      17
_diffrn_radiation_probe          neutron
_diffrn_source                   'ISIS TS2'
_diffrn_source_target            ?
_diffrn_source_type              'ISIS WISH diffractometer'
_diffrn_radiation_type           neutron
_diffrn_measurement_device_type  'ISIS WISH diffractometer'
_diffrn_detector                 '1520 pixellated 3He tubes'

_exptl_crystal_density_diffrn 	1.283
_exptl_crystal_description         powder

_computing_structure_refinement TOPAS

_pd_proc_ls_profile_function pseudo-Voigt
_pd_proc_ls_background_function Chebyshev
_pd_proc_ls_prof_R_factor 0.82068
_pd_proc_ls_prof_wR_factor 0.95677
_pd_proc_ls_prof_wR_expected 0.28135

_refine_ls_goodness_of_fit_all 3.40062
_refine_ls_R_factor_all 0.27333
_refine_ls_structure_factor_coef Inet
_refine_ls_matrix_type fullcycle
_refine_ls_weighting_scheme sigma
_refine_ls_hydrogen_treatment mixed
_refine_ls_extinction_method none
_refine_ls_number_parameters 230
_refine_ls_shift/su_max 0.0333


loop_
_atom_site_label
_atom_site_type_symbol
_atom_site_symmetry_multiplicity
_atom_site_fract_x
_atom_site_fract_y
_atom_site_fract_z
_atom_site_occupancy
_atom_site_B_iso_or_equiv
Al1 Al  16 0.3216(9) 0 0 1 4.3(6)
O1 O  16 0.2676(5) 0.0176(5) 0.125 1 6.6(2)
H1 H  16 0.2334(7) -0.0166(7) 0.125 0.176(14) 8.0(3)
D1 D  16 0.2334(7) -0.0166(7) 0.125 0.824(14) 8.0(3)
O2 O  32 0.3821(9) 0.0086(6) 0.1287(17) 1 6.6(2)
O3 O  32 0.3385(6) 0.0700(8) 0.273(2) 1 6.6(2)
H3 H  32 0.4354(9) 0.1200(6) 0.4494(17) 1 6.37(19)
C1 C  32 0.3863(5) 0.0472(5) 0.2192(15) 1 5.31(16)
C2 C  32 0.4495(3) 0.0630(2) 0.2693(6) 1 5.31(16)
C3 C  32 0.4669(6) 0.0968(4) 0.3762(10) 1 5.31(16)
O4 O  16 0.5 0.04322(10) 0.20678(10) 1 6.6(2)
N_1_3 N  16 0.5 0.322(2) 0.675(5) 0.188(8) 1.3(18)
H_2_3 D  32 0.502(9) 0.307(7) 0.767(7) 0.094(4) 2(2)
H_3_3 D  32 0.493(7) 0.369(3) 0.680(15) 0.094(4) 2(2)
H_4_3 D  32 0.460(3) 0.303(7) 0.639(15) 0.094(4) 2(2)
N_1_2 N  32 0.509(3) -0.3861(6) 0.0865(13) 0.179(3) 7.7(7)
H_2_2 D  32 0.541(6) -0.417(5) 0.125(3) 0.179(3) 9.3(8)
H_3_2 D  32 0.489(4) -0.363(2) 0.162(2) 0.179(3) 9.3(8)
H_4_2 D  32 0.474(4) -0.413(5) 0.049(4) 0.179(3) 9.3(8)
H_2_H H  32 0.1114(8) 0.421(3) 0.864(3) 0.137(2) 8.0(4)
H_3_H H  32 0.1848(11) 0.4267(16) 0.907(2) 0.137(2) 8.0(4)
H_4_H H  32 0.166(2) 0.4338(14) 0.7576(18) 0.137(2) 8.0(4)
N_1_1 N  32 0.1559(5) 0.4088(5) 0.8383(11) 0.478(3) 6.7(4)
H_2_1 D  32 0.1114(8) 0.421(3) 0.864(3) 0.341(4) 8.0(4)
H_3_1 D  32 0.1848(11) 0.4267(16) 0.907(2) 0.341(4) 8.0(4)
H_4_1 D  32 0.166(2) 0.4338(14) 0.7576(18) 0.341(4) 8.0(4)


loop_
	_geom_bond_atom_site_label_1
	_geom_bond_atom_site_label_2
	_geom_bond_distance
	_geom_bond_site_symmetry_1
	_geom_bond_site_symmetry_2
	Al1       O1        1.781(13) 1_555   1_555
	Al1       O1        1.781(13) 1_555   9_555
	Al1       O2        1.871(17) 1_555  13_555
	Al1       O2        1.871(17) 1_555   1_555
	Al1       O3        1.893(13) 1_555   9_555
	Al1       O3        1.893(13) 1_555  10_555
	O1        H1        1.026(17) 1_555   1_555
	O1        D1        1.026(17) 1_555   1_555
	O1        Al1       1.781(13) 1_555   1_555
	O1        Al1       1.781(13) 1_555   6_555
	H1        O1        1.026(17) 1_555   1_555
	D1        O1        1.026(17) 1_555   1_555
	O2        C1        1.256(6) 1_555   1_555
	O2        Al1       1.871(17) 1_555   1_555
	O3        C1        1.256(6) 1_555   1_555
	O3        Al1       1.893(13) 1_555   6_555
	H3        C3        1.130(19) 1_555   1_555
	C1        O3        1.256(6) 1_555   1_555
	C1        O2        1.256(6) 1_555   1_555
	C1        C2        1.480(7) 1_555   1_555
	C2        O4        1.324(7) 1_555   1_555
	C2        C3        1.381(9) 1_555   1_555
	C2        C1        1.480(7) 1_555   1_555
	C3        H3        1.130(19) 1_555   1_555
	C3        C2        1.381(9) 1_555   1_555
	C3        C3        1.40(3) 1_555   2_655
	O4        C2        1.324(7) 1_555   1_555
	O4        C2        1.324(7) 1_555   2_655
	N_1_3     H_4_3     1.48(10) 1_555  27_566
	N_1_3     H_4_3     1.48(10) 1_555  21_666
	H_4_3     N_1_3     1.48(10) 1_555   8_656
	N_1_2     H_3_2     0.93(2) 1_555   2_655
	N_1_2     H_2_2     1.02(4) 1_555   1_555
	N_1_2     H_3_2     1.02(2) 1_555   1_555
	N_1_2     H_4_2     1.02(4) 1_555   1_555
	N_1_2     H_2_2     1.30(5) 1_555   2_655
	H_2_2     N_1_2     1.02(4) 1_555   1_555
	H_2_2     N_1_2     1.30(5) 1_555   2_655
	H_3_2     N_1_2     0.93(2) 1_555   2_655
	H_3_2     N_1_2     1.02(2) 1_555   1_555
	H_4_2     N_1_2     1.02(4) 1_555   1_555
	H_2_H     N_1_1     1.019(11) 1_555   1_555
	H_2_H     N_1_1     1.169(10) 1_555  26_557
	H_3_H     N_1_1     1.019(11) 1_555   1_555
	H_4_H     N_1_1     1.020(11) 1_555   1_555
	N_1_1     H_2_H     1.019(11) 1_555   1_555
	N_1_1     H_3_H     1.019(11) 1_555   1_555
	N_1_1     H_4_H     1.020(11) 1_555   1_555
	N_1_1     H_2_H     1.169(10) 1_555  26_557
	N_1_1     H_2_1     1.17(3) 1_555  26_557
	H_2_1     N_1_1     1.17(3) 1_555  26_557
	loop_
		_geom_angle_atom_site_label_1
		_geom_angle_atom_site_label_2
		_geom_angle_atom_site_label_3
		_geom_angle
		_geom_angle_site_symmetry_1
		_geom_angle_site_symmetry_2
		_geom_angle_site_symmetry_3
	O2        Al1       O1         83.7(8) 13_555 1_555   9_555
	O2        Al1       O1         173.1(8) 13_555 1_555   1_555
	O2        Al1       O1         173.1(8)  1_555 1_555   9_555
	O2        Al1       O1         83.7(8)  1_555 1_555   1_555
	O3        Al1       O2         91.1(8)  9_555 1_555   1_555
	O3        Al1       O2         90.4(5)  9_555 1_555  13_555
	O3        Al1       O1         82.7(10)  9_555 1_555   9_555
	O3        Al1       O1         95.9(6)  9_555 1_555   1_555
	O3        Al1       O2         90.4(4) 10_555 1_555   1_555
	O3        Al1       O2         91.1(8) 10_555 1_555  13_555
	O3        Al1       O1         95.9(6) 10_555 1_555   9_555
	O3        Al1       O1         82.7(10) 10_555 1_555   1_555
	D1        Al1       O3         102.0(10)  1_555 1_555  10_555
	D1        Al1       O2         99.3(7)  1_555 1_555   1_555
	D1        Al1       O2         161.7(9)  1_555 1_555  13_555
	D1        Al1       O1         82.2(8)  1_555 1_555   9_555
	H1        Al1       O3         102.0(10)  1_555 1_555  10_555
	H1        Al1       O2         99.3(7)  1_555 1_555   1_555
	H1        Al1       O2         161.7(9)  1_555 1_555  13_555
	H1        Al1       O1         82.2(8)  1_555 1_555   9_555
	D1        Al1       O3         102.0(10)  9_555 1_555   9_555
	D1        Al1       O2         161.7(9)  9_555 1_555   1_555
	D1        Al1       O2         99.3(7)  9_555 1_555  13_555
	D1        Al1       O1         82.2(8)  9_555 1_555   1_555
	H1        Al1       O3         102.0(10)  9_555 1_555   9_555
	H1        Al1       O2         161.7(9)  9_555 1_555   1_555
	H1        Al1       O2         99.3(7)  9_555 1_555  13_555
	H1        Al1       O1         82.2(8)  9_555 1_555   1_555
	C1        Al1       H1         89.2(4) 13_555 1_555   9_555
	C1        Al1       D1         89.2(4) 13_555 1_555   9_555
	C1        Al1       H1         142.3(6) 13_555 1_555   1_555
	C1        Al1       D1         142.3(6) 13_555 1_555   1_555
	C1        Al1       O3         104.8(8) 13_555 1_555  10_555
	C1        Al1       O2         106.5(13) 13_555 1_555   1_555
	C1        Al1       O1         167.0(9) 13_555 1_555   1_555
	C1        Al1       H1         142.3(6)  1_555 1_555   9_555
	C1        Al1       D1         142.3(6)  1_555 1_555   9_555
	C1        Al1       H1         89.2(4)  1_555 1_555   1_555
	C1        Al1       D1         89.2(4)  1_555 1_555   1_555
	C1        Al1       O3         104.8(8)  1_555 1_555   9_555
	C1        Al1       O2         106.5(13)  1_555 1_555  13_555
	C1        Al1       O1         167.0(9)  1_555 1_555   9_555
	C1        Al1       H1         86.9(6) 10_555 1_555   1_555
	C1        Al1       D1         86.9(6) 10_555 1_555   1_555
	C1        Al1       O3         162.4(6) 10_555 1_555   9_555
	C1        Al1       O2         86.9(4) 10_555 1_555   1_555
	C1        Al1       O2         107.1(3) 10_555 1_555  13_555
	C1        Al1       O1         99.9(6) 10_555 1_555   9_555
	C1        Al1       H1         86.9(6)  9_555 1_555   9_555
	C1        Al1       D1         86.9(6)  9_555 1_555   9_555
	C1        Al1       O3         162.4(6)  9_555 1_555  10_555
	C1        Al1       O2         107.1(3)  9_555 1_555   1_555
	C1        Al1       O2         86.9(4)  9_555 1_555  13_555
	C1        Al1       O1         99.9(6)  9_555 1_555   1_555
	H_4_1     Al1       C1         111.7(6) 30_555 1_555   9_555
	H_4_1     Al1       C1         120.4(7) 30_555 1_555   1_555
	H_4_1     Al1       H1         130.0(11) 30_555 1_555   1_555
	H_4_1     Al1       D1         130.0(11) 30_555 1_555   1_555
	H_4_1     Al1       O3         124.7(9) 30_555 1_555   9_555
	H_4_1     Al1       O2         122.1(10) 30_555 1_555   1_555
	H_4_1     Al1       O1         127.7(10) 30_555 1_555   1_555
	H_4_H     Al1       C1         111.7(3) 30_555 1_555   9_555
	H_4_H     Al1       C1         120.4(4) 30_555 1_555   1_555
	H_4_H     Al1       H1         130.0(6) 30_555 1_555   1_555
	H_4_H     Al1       D1         130.0(6) 30_555 1_555   1_555
	H_4_H     Al1       O3         124.7(6) 30_555 1_555   9_555
	H_4_H     Al1       O2         122.1(8) 30_555 1_555   1_555
	H_4_H     Al1       O1         127.7(5) 30_555 1_555   1_555
	H_4_1     Al1       H_4_H      169.8(11) 18_544 1_555  30_555
	H_4_1     Al1       C1         111.7(6) 18_544 1_555  10_555
	H_4_1     Al1       C1         120.4(7) 18_544 1_555  13_555
	H_4_1     Al1       H1         130.0(11) 18_544 1_555   9_555
	H_4_1     Al1       D1         130.0(11) 18_544 1_555   9_555
	H_4_1     Al1       O3         124.7(9) 18_544 1_555  10_555
	H_4_1     Al1       O2         122.1(10) 18_544 1_555  13_555
	H_4_1     Al1       O1         127.7(10) 18_544 1_555   9_555
	H_4_H     Al1       H_4_1      169.8(11) 18_544 1_555  30_555
	H_4_H     Al1       C1         111.7(3) 18_544 1_555  10_555
	H_4_H     Al1       C1         120.4(4) 18_544 1_555  13_555
	H_4_H     Al1       H1         130.0(6) 18_544 1_555   9_555
	H_4_H     Al1       D1         130.0(6) 18_544 1_555   9_555
	H_4_H     Al1       O3         124.7(6) 18_544 1_555  10_555
	H_4_H     Al1       O2         122.1(8) 18_544 1_555  13_555
	H_4_H     Al1       O1         127.7(5) 18_544 1_555   9_555
	Al1       O1        D1         107.9(6)  1_555 1_555   1_555
	Al1       O1        H1         107.9(6)  1_555 1_555   1_555
	Al1       O1        D1         107.9(6)  6_555 1_555   1_555
	Al1       O1        H1         107.9(6)  6_555 1_555   1_555
	O3        O1        Al1        99.6(8) 10_555 1_555   6_555
	O3        O1        D1         139.6(3) 10_555 1_555   1_555
	O3        O1        H1         139.6(3) 10_555 1_555   1_555
	O3        O1        Al1        99.6(8)  1_555 1_555   1_555
	O3        O1        D1         139.6(3)  1_555 1_555   1_555
	O3        O1        H1         139.6(3)  1_555 1_555   1_555
	O2        O1        Al1        104.3(7) 10_555 1_555   1_555
	O2        O1        D1         130.5(4) 10_555 1_555   1_555
	O2        O1        H1         130.5(4) 10_555 1_555   1_555
	O2        O1        Al1        104.3(7)  1_555 1_555   6_555
	O2        O1        D1         130.5(4)  1_555 1_555   1_555
	O2        O1        H1         130.5(4)  1_555 1_555   1_555
	H_3_1     O1        O2         132.6(8) 12_554 1_555   1_555
	H_3_1     O1        O2         127.6(8) 12_554 1_555  10_555
	H_3_1     O1        O3         132.8(5) 12_554 1_555   1_555
	H_3_1     O1        O3         146.2(6) 12_554 1_555  10_555
	H_3_1     O1        Al1        100.5(8) 12_554 1_555   6_555
	H_3_1     O1        Al1        115.2(8) 12_554 1_555   1_555
	H_3_H     O1        O2         132.6(3) 12_554 1_555   1_555
	H_3_H     O1        O2         127.6(4) 12_554 1_555  10_555
	H_3_H     O1        O3         132.8(3) 12_554 1_555   1_555
	H_3_H     O1        O3         146.2(3) 12_554 1_555  10_555
	H_3_H     O1        Al1        100.5(5) 12_554 1_555   6_555
	H_3_H     O1        Al1        115.2(6) 12_554 1_555   1_555
	H_3_1     O1        O2         127.6(8) 32_546 1_555   1_555
	H_3_1     O1        O2         132.6(8) 32_546 1_555  10_555
	H_3_1     O1        O3         146.2(6) 32_546 1_555   1_555
	H_3_1     O1        O3         132.8(5) 32_546 1_555  10_555
	H_3_1     O1        Al1        115.2(8) 32_546 1_555   6_555
	H_3_1     O1        Al1        100.5(8) 32_546 1_555   1_555
	H_3_H     O1        O2         127.6(4) 32_546 1_555   1_555
	H_3_H     O1        O2         132.6(3) 32_546 1_555  10_555
	H_3_H     O1        O3         146.2(3) 32_546 1_555   1_555
	H_3_H     O1        O3         132.8(3) 32_546 1_555  10_555
	H_3_H     O1        Al1        115.2(6) 32_546 1_555   6_555
	H_3_H     O1        Al1        100.5(5) 32_546 1_555   1_555
	H_4_H     O1        H_3_H      83.1(3) 11_556 1_555  32_546
	H_4_H     O1        H_3_1      83.1(7) 11_556 1_555  32_546
	H_4_H     O1        H_3_H      86.1(3) 11_556 1_555  12_554
	H_4_H     O1        H_3_1      86.1(7) 11_556 1_555  12_554
	H_4_H     O1        O2         135.6(5) 11_556 1_555   1_555
	H_4_H     O1        O3         120.1(4) 11_556 1_555   1_555
	H_4_H     O1        Al1        84.3(3) 11_556 1_555   6_555
	H_4_H     O1        Al1        99.1(4) 11_556 1_555   1_555
	H_4_H     O1        D1         84.5(3) 11_556 1_555   1_555
	H_4_H     O1        H1         84.5(3) 11_556 1_555   1_555
	H_4_1     O1        H_3_H      83.1(11) 11_556 1_555  32_546
	H_4_1     O1        H_3_1      83.1(9) 11_556 1_555  32_546
	H_4_1     O1        H_3_H      86.1(11) 11_556 1_555  12_554
	H_4_1     O1        H_3_1      86.1(16) 11_556 1_555  12_554
	H_4_1     O1        O2         135.6(10) 11_556 1_555   1_555
	H_4_1     O1        O3         120.1(11) 11_556 1_555   1_555
	H_4_1     O1        Al1        84.3(7) 11_556 1_555   6_555
	H_4_1     O1        Al1        99.1(7) 11_556 1_555   1_555
	H_4_1     O1        D1         84.5(11) 11_556 1_555   1_555
	H_4_1     O1        H1         84.5(11) 11_556 1_555   1_555
	H_4_1     O1        H_4_H      169.1(12) 18_544 1_555  11_556
	H_4_1     O1        H_3_H      86.1(11) 18_544 1_555  32_546
	H_4_1     O1        H_3_1      86.1(16) 18_544 1_555  32_546
	H_4_1     O1        H_3_H      83.1(11) 18_544 1_555  12_554
	H_4_1     O1        H_3_1      83.1(9) 18_544 1_555  12_554
	H_4_1     O1        O2         135.6(10) 18_544 1_555  10_555
	H_4_1     O1        O3         120.1(11) 18_544 1_555  10_555
	H_4_1     O1        Al1        99.1(7) 18_544 1_555   6_555
	H_4_1     O1        Al1        84.3(7) 18_544 1_555   1_555
	H_4_1     O1        D1         84.5(11) 18_544 1_555   1_555
	H_4_1     O1        H1         84.5(11) 18_544 1_555   1_555
	H_4_H     O1        H_4_1      169.1(12) 18_544 1_555  11_556
	H_4_H     O1        H_3_H      86.1(3) 18_544 1_555  32_546
	H_4_H     O1        H_3_1      86.1(7) 18_544 1_555  32_546
	H_4_H     O1        H_3_H      83.1(3) 18_544 1_555  12_554
	H_4_H     O1        H_3_1      83.1(7) 18_544 1_555  12_554
	H_4_H     O1        O2         135.6(5) 18_544 1_555  10_555
	H_4_H     O1        O3         120.1(4) 18_544 1_555  10_555
	H_4_H     O1        Al1        99.1(4) 18_544 1_555   6_555
	H_4_H     O1        Al1        84.3(3) 18_544 1_555   1_555
	H_4_H     O1        D1         84.5(3) 18_544 1_555   1_555
	H_4_H     O1        H1         84.5(3) 18_544 1_555   1_555
	D1        O1        H_4_1      129.8(8)  4_555 1_555  11_556
	D1        O1        H_4_H      129.8(6)  4_555 1_555  11_556
	D1        O1        H_3_H      85.5(3)  4_555 1_555  32_546
	D1        O1        H_3_1      85.5(6)  4_555 1_555  32_546
	D1        O1        O2         88.3(6)  4_555 1_555   1_555
	D1        O1        O2         106.3(5)  4_555 1_555  10_555
	D1        O1        O3         141.6(6)  4_555 1_555  10_555
	D1        O1        Al1        131.1(6)  4_555 1_555   1_555
	H1        O1        H_4_1      129.8(8)  4_555 1_555  11_556
	H1        O1        H_4_H      129.8(6)  4_555 1_555  11_556
	H1        O1        H_3_H      85.5(3)  4_555 1_555  32_546
	H1        O1        H_3_1      85.5(6)  4_555 1_555  32_546
	H1        O1        O2         88.3(6)  4_555 1_555   1_555
	H1        O1        O2         106.3(5)  4_555 1_555  10_555
	H1        O1        O3         141.6(6)  4_555 1_555  10_555
	H1        O1        Al1        131.1(6)  4_555 1_555   1_555
	H1        O1        D1         157.6(6)  9_555 1_555   4_555
	H1        O1        H_4_H      129.8(6)  9_555 1_555  18_544
	H1        O1        H_4_1      129.8(8)  9_555 1_555  18_544
	H1        O1        H_3_H      85.5(3)  9_555 1_555  12_554
	H1        O1        H_3_1      85.5(6)  9_555 1_555  12_554
	H1        O1        O2         106.3(5)  9_555 1_555   1_555
	H1        O1        O2         88.3(6)  9_555 1_555  10_555
	H1        O1        O3         141.6(6)  9_555 1_555   1_555
	H1        O1        Al1        131.1(6)  9_555 1_555   6_555
	D1        O1        H1         157.6(6)  9_555 1_555   4_555
	D1        O1        H_4_H      129.8(6)  9_555 1_555  18_544
	D1        O1        H_4_1      129.8(8)  9_555 1_555  18_544
	D1        O1        H_3_H      85.5(3)  9_555 1_555  12_554
	D1        O1        H_3_1      85.5(6)  9_555 1_555  12_554
	D1        O1        O2         106.3(5)  9_555 1_555   1_555
	D1        O1        O2         88.3(6)  9_555 1_555  10_555
	D1        O1        O3         141.6(6)  9_555 1_555   1_555
	D1        O1        Al1        131.1(6)  9_555 1_555   6_555
	O3        O1        D1         99.3(6)  4_555 1_555   9_555
	O3        O1        H1         99.3(6)  4_555 1_555   9_555
	O3        O1        H_4_H      120.4(6)  4_555 1_555  18_544
	O3        O1        H_4_1      120.4(10)  4_555 1_555  18_544
	O3        O1        O2         147.9(5)  4_555 1_555   1_555
	O3        O1        Al1        154.9(7)  4_555 1_555   1_555
	O3        O1        H1         99.3(6)  9_555 1_555   4_555
	O3        O1        D1         99.3(6)  9_555 1_555   4_555
	O3        O1        H_4_1      120.4(10)  9_555 1_555  11_556
	O3        O1        H_4_H      120.4(6)  9_555 1_555  11_556
	O3        O1        O2         147.9(5)  9_555 1_555  10_555
	O3        O1        Al1        154.9(7)  9_555 1_555   6_555
	C1        O1        O3         121.1(4) 10_555 1_555   9_555
	C1        O1        O3         87.5(2) 10_555 1_555   4_555
	C1        O1        H1         125.9(4) 10_555 1_555   4_555
	C1        O1        D1         125.9(4) 10_555 1_555   4_555
	C1        O1        H_4_H      132.0(5) 10_555 1_555  18_544
	C1        O1        H_4_1      132.0(12) 10_555 1_555  18_544
	C1        O1        H_3_H      140.44(17) 10_555 1_555  32_546
	C1        O1        H_3_1      140.4(6) 10_555 1_555  32_546
	C1        O1        H_3_H      144.7(2) 10_555 1_555  12_554
	C1        O1        H_3_1      144.7(7) 10_555 1_555  12_554
	C1        O1        O2         81.4(5) 10_555 1_555   1_555
	C1        O1        D1         143.2(2) 10_555 1_555   1_555
	C1        O1        H1         143.2(2) 10_555 1_555   1_555
	C1        O1        O3         87.5(3)  1_555 1_555   9_555
	C1        O1        O3         121.1(4)  1_555 1_555   4_555
	C1        O1        D1         125.9(4)  1_555 1_555   9_555
	C1        O1        H1         125.9(4)  1_555 1_555   9_555
	C1        O1        H_4_1      132.0(12)  1_555 1_555  11_556
	C1        O1        H_4_H      132.0(5)  1_555 1_555  11_556
	C1        O1        H_3_H      144.7(2)  1_555 1_555  32_546
	C1        O1        H_3_1      144.7(7)  1_555 1_555  32_546
	C1        O1        H_3_H      140.44(17)  1_555 1_555  12_554
	C1        O1        H_3_1      140.4(6)  1_555 1_555  12_554
	C1        O1        O2         81.4(5)  1_555 1_555  10_555
	C1        O1        D1         143.2(2)  1_555 1_555   1_555
	C1        O1        H1         143.2(2)  1_555 1_555   1_555
	H_4_1     O1        C1         129.1(7) 32_546 1_555   1_555
	H_4_1     O1        C1         146.1(9) 32_546 1_555  10_555
	H_4_1     O1        O3         88.1(8) 32_546 1_555   9_555
	H_4_1     O1        D1         101.2(6) 32_546 1_555   9_555
	H_4_1     O1        H1         101.2(6) 32_546 1_555   9_555
	H_4_1     O1        H_4_H      92.7(9) 32_546 1_555  11_556
	H_4_1     O1        O2         130.8(9) 32_546 1_555   1_555
	H_4_1     O1        O2         122.0(9) 32_546 1_555  10_555
	H_4_1     O1        O3         116.6(4) 32_546 1_555   1_555
	H_4_1     O1        O3         160.1(7) 32_546 1_555  10_555
	H_4_1     O1        Al1        86.0(7) 32_546 1_555   6_555
	H_4_1     O1        Al1        129.1(8) 32_546 1_555   1_555
	H_4_H     O1        C1         129.05(18) 32_546 1_555   1_555
	H_4_H     O1        C1         146.1(3) 32_546 1_555  10_555
	H_4_H     O1        O3         88.1(4) 32_546 1_555   9_555
	H_4_H     O1        D1         101.2(4) 32_546 1_555   9_555
	H_4_H     O1        H1         101.2(4) 32_546 1_555   9_555
	H_4_H     O1        H_4_1      92.7(10) 32_546 1_555  11_556
	H_4_H     O1        O2         130.8(3) 32_546 1_555   1_555
	H_4_H     O1        O2         122.0(4) 32_546 1_555  10_555
	H_4_H     O1        O3         116.6(3) 32_546 1_555   1_555
	H_4_H     O1        O3         160.1(3) 32_546 1_555  10_555
	H_4_H     O1        Al1        86.0(5) 32_546 1_555   6_555
	H_4_H     O1        Al1        129.1(6) 32_546 1_555   1_555
	H_4_1     O1        C1         146.1(9) 12_554 1_555   1_555
	H_4_1     O1        C1         129.1(7) 12_554 1_555  10_555
	H_4_1     O1        O3         88.1(8) 12_554 1_555   4_555
	H_4_1     O1        H1         101.2(6) 12_554 1_555   4_555
	H_4_1     O1        D1         101.2(6) 12_554 1_555   4_555
	H_4_1     O1        H_4_H      92.7(9) 12_554 1_555  18_544
	H_4_1     O1        O2         122.0(9) 12_554 1_555   1_555
	H_4_1     O1        O2         130.8(9) 12_554 1_555  10_555
	H_4_1     O1        O3         160.1(7) 12_554 1_555   1_555
	H_4_1     O1        O3         116.6(4) 12_554 1_555  10_555
	H_4_1     O1        Al1        129.1(8) 12_554 1_555   6_555
	H_4_1     O1        Al1        86.0(7) 12_554 1_555   1_555
	H_4_H     O1        C1         146.1(3) 12_554 1_555   1_555
	H_4_H     O1        C1         129.05(18) 12_554 1_555  10_555
	H_4_H     O1        O3         88.1(4) 12_554 1_555   4_555
	H_4_H     O1        H1         101.2(4) 12_554 1_555   4_555
	H_4_H     O1        D1         101.2(4) 12_554 1_555   4_555
	H_4_H     O1        H_4_1      92.7(10) 12_554 1_555  18_544
	H_4_H     O1        O2         122.0(4) 12_554 1_555   1_555
	H_4_H     O1        O2         130.8(3) 12_554 1_555  10_555
	H_4_H     O1        O3         160.1(3) 12_554 1_555   1_555
	H_4_H     O1        O3         116.6(3) 12_554 1_555  10_555
	H_4_H     O1        Al1        129.1(6) 12_554 1_555   6_555
	H_4_H     O1        Al1        86.0(5) 12_554 1_555   1_555
	H_3_1     O1        H_4_H      96.7(7)  8_656 1_555  12_554
	H_3_1     O1        H_4_1      96.7(12)  8_656 1_555  12_554
	H_3_1     O1        C1         133.3(8)  8_656 1_555  10_555
	H_3_1     O1        O3         104.8(9)  8_656 1_555   4_555
	H_3_1     O1        D1         143.5(8)  8_656 1_555   9_555
	H_3_1     O1        H1         143.5(8)  8_656 1_555   9_555
	H_3_1     O1        H_4_1      159.4(10)  8_656 1_555  11_556
	H_3_1     O1        H_4_H      159.4(8)  8_656 1_555  11_556
	H_3_1     O1        H_3_H      86.2(7)  8_656 1_555  32_546
	H_3_1     O1        O2         127.1(7)  8_656 1_555  10_555
	H_3_1     O1        O3         130.0(8)  8_656 1_555  10_555
	H_3_1     O1        Al1        84.4(6)  8_656 1_555   6_555
	H_3_1     O1        Al1        100.2(7)  8_656 1_555   1_555
	H_3_1     O1        D1         82.5(7)  8_656 1_555   1_555
	H_3_1     O1        H1         82.5(7)  8_656 1_555   1_555
	H_3_H     O1        H_4_H      96.7(3)  8_656 1_555  12_554
	H_3_H     O1        H_4_1      96.7(8)  8_656 1_555  12_554
	H_3_H     O1        C1         133.3(4)  8_656 1_555  10_555
	H_3_H     O1        O3         104.8(6)  8_656 1_555   4_555
	H_3_H     O1        D1         143.5(6)  8_656 1_555   9_555
	H_3_H     O1        H1         143.5(6)  8_656 1_555   9_555
	H_3_H     O1        H_4_1      159.4(8)  8_656 1_555  11_556
	H_3_H     O1        H_4_H      159.4(4)  8_656 1_555  11_556
	H_3_H     O1        H_3_1      86.2(7)  8_656 1_555  32_546
	H_3_H     O1        O2         127.1(4)  8_656 1_555  10_555
	H_3_H     O1        O3         130.0(4)  8_656 1_555  10_555
	H_3_H     O1        Al1        84.4(4)  8_656 1_555   6_555
	H_3_H     O1        Al1        100.2(3)  8_656 1_555   1_555
	H_3_H     O1        D1         82.5(3)  8_656 1_555   1_555
	H_3_H     O1        H1         82.5(3)  8_656 1_555   1_555
	H_3_1     O1        H_3_H      165.1(8) 31_554 1_555   8_656
	H_3_1     O1        H_4_H      96.7(7) 31_554 1_555  32_546
	H_3_1     O1        H_4_1      96.7(12) 31_554 1_555  32_546
	H_3_1     O1        C1         133.3(8) 31_554 1_555   1_555
	H_3_1     O1        O3         104.8(9) 31_554 1_555   9_555
	H_3_1     O1        H1         143.5(8) 31_554 1_555   4_555
	H_3_1     O1        D1         143.5(8) 31_554 1_555   4_555
	H_3_1     O1        H_4_H      159.4(8) 31_554 1_555  18_544
	H_3_1     O1        H_4_1      159.4(10) 31_554 1_555  18_544
	H_3_1     O1        H_3_H      86.2(7) 31_554 1_555  12_554
	H_3_1     O1        O2         127.1(7) 31_554 1_555   1_555
	H_3_1     O1        O3         130.0(8) 31_554 1_555   1_555
	H_3_1     O1        Al1        100.2(7) 31_554 1_555   6_555
	H_3_1     O1        Al1        84.4(6) 31_554 1_555   1_555
	H_3_1     O1        D1         82.5(7) 31_554 1_555   1_555
	H_3_1     O1        H1         82.5(7) 31_554 1_555   1_555
	H_3_H     O1        H_3_1      165.1(8) 31_554 1_555   8_656
	H_3_H     O1        H_4_H      96.7(3) 31_554 1_555  32_546
	H_3_H     O1        H_4_1      96.7(8) 31_554 1_555  32_546
	H_3_H     O1        C1         133.3(4) 31_554 1_555   1_555
	H_3_H     O1        O3         104.8(6) 31_554 1_555   9_555
	H_3_H     O1        H1         143.5(6) 31_554 1_555   4_555
	H_3_H     O1        D1         143.5(6) 31_554 1_555   4_555
	H_3_H     O1        H_4_H      159.4(4) 31_554 1_555  18_544
	H_3_H     O1        H_4_1      159.4(8) 31_554 1_555  18_544
	H_3_H     O1        H_3_1      86.2(7) 31_554 1_555  12_554
	H_3_H     O1        O2         127.1(4) 31_554 1_555   1_555
	H_3_H     O1        O3         130.0(4) 31_554 1_555   1_555
	H_3_H     O1        Al1        100.2(3) 31_554 1_555   6_555
	H_3_H     O1        Al1        84.4(4) 31_554 1_555   1_555
	H_3_H     O1        D1         82.5(3) 31_554 1_555   1_555
	H_3_H     O1        H1         82.5(3) 31_554 1_555   1_555
	H_3_H     D1        O1         167.27(18) 12_554 1_555   1_555
	H_3_1     D1        O1         167.3(8) 12_554 1_555   1_555
	H_3_1     D1        O1         167.3(8) 32_546 1_555   1_555
	H_3_H     D1        O1         167.27(17) 32_546 1_555   1_555
	H_4_H     D1        O1         144.4(3) 32_546 1_555   1_555
	H_4_1     D1        O1         144.4(5) 32_546 1_555   1_555
	H_4_H     D1        O1         144.4(3) 12_554 1_555   1_555
	H_4_1     D1        O1         144.4(5) 12_554 1_555   1_555
	Al1       D1        H_4_1      99.9(5)  1_555 1_555  12_554
	Al1       D1        H_4_H      99.95(18)  1_555 1_555  12_554
	Al1       D1        H_4_1      159.1(12)  1_555 1_555  32_546
	Al1       D1        H_4_H      159.1(4)  1_555 1_555  32_546
	Al1       D1        H_3_H      120.7(3)  1_555 1_555  32_546
	Al1       D1        H_3_1      120.7(9)  1_555 1_555  32_546
	Al1       D1        H_3_1      144.7(11)  1_555 1_555  12_554
	Al1       D1        H_3_H      144.7(6)  1_555 1_555  12_554
	Al1       D1        H_4_1      159.1(12)  6_555 1_555  12_554
	Al1       D1        H_4_H      159.1(4)  6_555 1_555  12_554
	Al1       D1        H_4_1      99.9(5)  6_555 1_555  32_546
	Al1       D1        H_4_H      99.95(18)  6_555 1_555  32_546
	Al1       D1        H_3_H      144.7(6)  6_555 1_555  32_546
	Al1       D1        H_3_1      144.7(11)  6_555 1_555  32_546
	Al1       D1        H_3_1      120.7(9)  6_555 1_555  12_554
	Al1       D1        H_3_H      120.7(3)  6_555 1_555  12_554
	N_1_1     D1        Al1        124.6(4) 32_546 1_555   6_555
	N_1_1     D1        Al1        140.7(6) 32_546 1_555   1_555
	N_1_1     D1        O1         170.4(3) 32_546 1_555   1_555
	N_1_1     D1        Al1        140.7(6) 12_554 1_555   6_555
	N_1_1     D1        Al1        124.6(5) 12_554 1_555   1_555
	N_1_1     D1        O1         170.4(3) 12_554 1_555   1_555
	O3        D1        N_1_1      99.7(6)  4_555 1_555  12_554
	O3        D1        N_1_1      89.9(6)  4_555 1_555  32_546
	O3        D1        Al1        126.6(9)  4_555 1_555   1_555
	O3        D1        H_4_1      114.6(12)  4_555 1_555  12_554
	O3        D1        H_4_H      114.6(6)  4_555 1_555  12_554
	O3        D1        H_3_H      103.7(6)  4_555 1_555  32_546
	O3        D1        H_3_1      103.7(13)  4_555 1_555  32_546
	O3        D1        H_3_1      85.9(12)  4_555 1_555  12_554
	O3        D1        H_3_H      85.9(5)  4_555 1_555  12_554
	O3        D1        O1         85.2(6)  4_555 1_555   1_555
	O3        D1        N_1_1      89.9(6)  9_555 1_555  12_554
	O3        D1        N_1_1      99.7(6)  9_555 1_555  32_546
	O3        D1        Al1        126.6(9)  9_555 1_555   6_555
	O3        D1        H_4_1      114.6(12)  9_555 1_555  32_546
	O3        D1        H_4_H      114.6(6)  9_555 1_555  32_546
	O3        D1        H_3_H      85.9(5)  9_555 1_555  32_546
	O3        D1        H_3_1      85.9(12)  9_555 1_555  32_546
	O3        D1        H_3_1      103.7(13)  9_555 1_555  12_554
	O3        D1        H_3_H      103.7(6)  9_555 1_555  12_554
	O3        D1        O1         85.2(6)  9_555 1_555   1_555
	H1        D1        O3         102.3(9)  9_555 1_555   4_555
	H1        D1        N_1_1      91.4(5)  9_555 1_555  12_554
	H1        D1        N_1_1      109.8(6)  9_555 1_555  32_546
	H1        D1        Al1        109.7(9)  9_555 1_555   6_555
	H1        D1        H_4_1      132.4(10)  9_555 1_555  32_546
	H1        D1        H_4_H      132.4(6)  9_555 1_555  32_546
	H1        D1        H_3_H      89.6(3)  9_555 1_555  32_546
	H1        D1        H_3_1      89.6(8)  9_555 1_555  32_546
	H1        D1        H_3_1      111.4(9)  9_555 1_555  12_554
	H1        D1        H_3_H      111.4(5)  9_555 1_555  12_554
	H1        D1        O3         102.3(9)  4_555 1_555   9_555
	H1        D1        N_1_1      109.8(6)  4_555 1_555  12_554
	H1        D1        N_1_1      91.4(5)  4_555 1_555  32_546
	H1        D1        Al1        109.7(9)  4_555 1_555   1_555
	H1        D1        H_4_1      132.4(10)  4_555 1_555  12_554
	H1        D1        H_4_H      132.4(6)  4_555 1_555  12_554
	H1        D1        H_3_H      111.4(5)  4_555 1_555  32_546
	H1        D1        H_3_1      111.4(9)  4_555 1_555  32_546
	H1        D1        H_3_1      89.6(8)  4_555 1_555  12_554
	H1        D1        H_3_H      89.6(3)  4_555 1_555  12_554
	O1        D1        H1         149.5(8)  9_555 1_555   4_555
	O1        D1        O3         123.7(8)  9_555 1_555   4_555
	O1        D1        N_1_1      91.0(5)  9_555 1_555  12_554
	O1        D1        N_1_1      110.2(6)  9_555 1_555  32_546
	O1        D1        Al1        120.8(9)  9_555 1_555   6_555
	O1        D1        H_4_1      136.1(9)  9_555 1_555  32_546
	O1        D1        H_4_H      136.1(8)  9_555 1_555  32_546
	O1        D1        H_3_H      88.0(3)  9_555 1_555  32_546
	O1        D1        H_3_1      88.0(8)  9_555 1_555  32_546
	O1        D1        H_3_1      113.1(9)  9_555 1_555  12_554
	O1        D1        H_3_H      113.1(6)  9_555 1_555  12_554
	O1        D1        H1         149.5(8)  4_555 1_555   9_555
	O1        D1        O3         123.7(8)  4_555 1_555   9_555
	O1        D1        N_1_1      110.2(6)  4_555 1_555  12_554
	O1        D1        N_1_1      91.0(5)  4_555 1_555  32_546
	O1        D1        Al1        120.8(9)  4_555 1_555   1_555
	O1        D1        H_4_1      136.1(9)  4_555 1_555  12_554
	O1        D1        H_4_H      136.1(8)  4_555 1_555  12_554
	O1        D1        H_3_H      113.1(6)  4_555 1_555  32_546
	O1        D1        H_3_1      113.1(9)  4_555 1_555  32_546
	O1        D1        H_3_1      88.0(8)  4_555 1_555  12_554
	O1        D1        H_3_H      88.0(3)  4_555 1_555  12_554
	H_4_1     D1        O1         105.9(6) 11_556 1_555   4_555
	H_4_1     D1        H1         125.8(6) 11_556 1_555   4_555
	H_4_1     D1        O3         120.9(8) 11_556 1_555   9_555
	H_4_1     D1        N_1_1      102.0(10) 11_556 1_555  12_554
	H_4_1     D1        N_1_1      110.1(10) 11_556 1_555  32_546
	H_4_1     D1        Al1        84.6(9) 11_556 1_555   1_555
	H_4_1     D1        H_4_H      92.6(8) 11_556 1_555  12_554
	H_4_1     D1        H_4_H      114.2(9) 11_556 1_555  32_546
	H_4_1     D1        H_3_H      103.4(9) 11_556 1_555  32_546
	H_4_1     D1        H_3_1      103.4(10) 11_556 1_555  32_546
	H_4_1     D1        H_3_1      108.3(18) 11_556 1_555  12_554
	H_4_1     D1        H_3_H      108.3(10) 11_556 1_555  12_554
	H_4_H     D1        O1         105.9(2) 11_556 1_555   4_555
	H_4_H     D1        H1         125.76(3) 11_556 1_555   4_555
	H_4_H     D1        O3         120.9(6) 11_556 1_555   9_555
	H_4_H     D1        N_1_1      102.0(5) 11_556 1_555  12_554
	H_4_H     D1        N_1_1      110.1(6) 11_556 1_555  32_546
	H_4_H     D1        Al1        84.6(5) 11_556 1_555   1_555
	H_4_H     D1        H_4_1      92.6(12) 11_556 1_555  12_554
	H_4_H     D1        H_4_1      114.2(13) 11_556 1_555  32_546
	H_4_H     D1        H_3_H      103.4(4) 11_556 1_555  32_546
	H_4_H     D1        H_3_1      103.4(11) 11_556 1_555  32_546
	H_4_H     D1        H_3_1      108.3(12) 11_556 1_555  12_554
	H_4_H     D1        H_3_H      108.3(5) 11_556 1_555  12_554
	H_4_1     D1        H_4_H      147.5(12) 18_544 1_555  11_556
	H_4_1     D1        O1         105.9(6) 18_544 1_555   9_555
	H_4_1     D1        H1         125.8(6) 18_544 1_555   9_555
	H_4_1     D1        O3         120.9(8) 18_544 1_555   4_555
	H_4_1     D1        N_1_1      110.1(10) 18_544 1_555  12_554
	H_4_1     D1        N_1_1      102.0(10) 18_544 1_555  32_546
	H_4_1     D1        Al1        84.6(9) 18_544 1_555   6_555
	H_4_1     D1        H_4_H      114.2(9) 18_544 1_555  12_554
	H_4_1     D1        H_4_H      92.6(8) 18_544 1_555  32_546
	H_4_1     D1        H_3_H      108.3(10) 18_544 1_555  32_546
	H_4_1     D1        H_3_1      108.3(18) 18_544 1_555  32_546
	H_4_1     D1        H_3_1      103.4(10) 18_544 1_555  12_554
	H_4_1     D1        H_3_H      103.4(10) 18_544 1_555  12_554
	H_4_H     D1        H_4_1      147.5(12) 18_544 1_555  11_556
	H_4_H     D1        O1         105.9(2) 18_544 1_555   9_555
	H_4_H     D1        H1         125.760(11) 18_544 1_555   9_555
	H_4_H     D1        O3         120.9(6) 18_544 1_555   4_555
	H_4_H     D1        N_1_1      110.1(6) 18_544 1_555  12_554
	H_4_H     D1        N_1_1      102.0(5) 18_544 1_555  32_546
	H_4_H     D1        Al1        84.6(5) 18_544 1_555   6_555
	H_4_H     D1        H_4_1      114.2(13) 18_544 1_555  12_554
	H_4_H     D1        H_4_1      92.6(12) 18_544 1_555  32_546
	H_4_H     D1        H_3_H      108.3(5) 18_544 1_555  32_546
	H_4_H     D1        H_3_1      108.3(12) 18_544 1_555  32_546
	H_4_H     D1        H_3_1      103.4(11) 18_544 1_555  12_554
	H_4_H     D1        H_3_H      103.4(4) 18_544 1_555  12_554
	H_2_1     D1        H_4_H      120.0(8) 32_546 1_555  18_544
	H_2_1     D1        H_4_1      120.0(8) 32_546 1_555  18_544
	H_2_1     D1        H_4_H      91.8(8) 32_546 1_555  11_556
	H_2_1     D1        H_4_1      91.8(15) 32_546 1_555  11_556
	H_2_1     D1        O1         94.4(8) 32_546 1_555   4_555
	H_2_1     D1        O1         105.7(8) 32_546 1_555   9_555
	H_2_1     D1        H1         101.2(8) 32_546 1_555   4_555
	H_2_1     D1        H1         98.9(5) 32_546 1_555   9_555
	H_2_1     D1        O3         112.2(12) 32_546 1_555   9_555
	H_2_1     D1        Al1        118.7(10) 32_546 1_555   6_555
	H_2_1     D1        Al1        144.3(9) 32_546 1_555   1_555
	H_2_1     D1        O1         161.8(10) 32_546 1_555   1_555
	H_2_H     D1        H_4_H      120.0(5) 32_546 1_555  18_544
	H_2_H     D1        H_4_1      120.0(10) 32_546 1_555  18_544
	H_2_H     D1        H_4_H      91.8(3) 32_546 1_555  11_556
	H_2_H     D1        H_4_1      91.8(9) 32_546 1_555  11_556
	H_2_H     D1        O1         94.4(5) 32_546 1_555   4_555
	H_2_H     D1        O1         105.7(4) 32_546 1_555   9_555
	H_2_H     D1        H1         101.2(6) 32_546 1_555   4_555
	H_2_H     D1        H1         98.9(3) 32_546 1_555   9_555
	H_2_H     D1        O3         112.2(7) 32_546 1_555   9_555
	H_2_H     D1        Al1        118.7(3) 32_546 1_555   6_555
	H_2_H     D1        Al1        144.3(5) 32_546 1_555   1_555
	H_2_H     D1        O1         161.80(17) 32_546 1_555   1_555
	H_2_H     D1        H_4_H      91.8(3) 12_554 1_555  18_544
	H_2_H     D1        H_4_1      91.8(9) 12_554 1_555  18_544
	H_2_H     D1        H_4_H      120.0(5) 12_554 1_555  11_556
	H_2_H     D1        H_4_1      120.0(10) 12_554 1_555  11_556
	H_2_H     D1        O1         105.7(4) 12_554 1_555   4_555
	H_2_H     D1        O1         94.4(5) 12_554 1_555   9_555
	H_2_H     D1        H1         98.9(3) 12_554 1_555   4_555
	H_2_H     D1        H1         101.2(6) 12_554 1_555   9_555
	H_2_H     D1        O3         112.2(7) 12_554 1_555   4_555
	H_2_H     D1        Al1        144.3(5) 12_554 1_555   6_555
	H_2_H     D1        Al1        118.7(3) 12_554 1_555   1_555
	H_2_H     D1        O1         161.80(16) 12_554 1_555   1_555
	H_2_1     D1        H_4_H      91.8(8) 12_554 1_555  18_544
	H_2_1     D1        H_4_1      91.8(15) 12_554 1_555  18_544
	H_2_1     D1        H_4_H      120.0(8) 12_554 1_555  11_556
	H_2_1     D1        H_4_1      120.0(8) 12_554 1_555  11_556
	H_2_1     D1        O1         105.7(8) 12_554 1_555   4_555
	H_2_1     D1        O1         94.4(8) 12_554 1_555   9_555
	H_2_1     D1        H1         98.9(5) 12_554 1_555   4_555
	H_2_1     D1        H1         101.2(8) 12_554 1_555   9_555
	H_2_1     D1        O3         112.2(12) 12_554 1_555   4_555
	H_2_1     D1        Al1        144.3(9) 12_554 1_555   6_555
	H_2_1     D1        Al1        118.7(10) 12_554 1_555   1_555
	H_2_1     D1        O1         161.8(10) 12_554 1_555   1_555
	H_3_1     D1        H_2_1      111.3(11) 31_554 1_555  12_554
	H_3_1     D1        H_2_H      111.3(8) 31_554 1_555  12_554
	H_3_1     D1        H_2_H      90.6(6) 31_554 1_555  32_546
	H_3_1     D1        H_2_1      90.6(5) 31_554 1_555  32_546
	H_3_1     D1        H_4_H      148.1(9) 31_554 1_555  18_544
	H_3_1     D1        H_4_1      148.1(10) 31_554 1_555  18_544
	H_3_1     D1        O1         122.3(7) 31_554 1_555   4_555
	H_3_1     D1        H1         141.8(7) 31_554 1_555   4_555
	H_3_1     D1        O3         106.6(8) 31_554 1_555   9_555
	H_3_1     D1        N_1_1      94.9(7) 31_554 1_555  12_554
	H_3_1     D1        N_1_1      107.6(8) 31_554 1_555  32_546
	H_3_1     D1        Al1        88.3(8) 31_554 1_555   6_555
	H_3_1     D1        H_4_1      80.3(9) 31_554 1_555  12_554
	H_3_1     D1        H_4_H      80.3(7) 31_554 1_555  12_554
	H_3_1     D1        H_4_1      119.3(16) 31_554 1_555  32_546
	H_3_1     D1        H_4_H      119.3(7) 31_554 1_555  32_546
	H_3_1     D1        H_3_H      95.3(7) 31_554 1_555  32_546
	H_3_1     D1        H_3_H      107.0(7) 31_554 1_555  12_554
	H_3_H     D1        H_2_1      111.3(7) 31_554 1_555  12_554
	H_3_H     D1        H_2_H      111.3(5) 31_554 1_555  12_554
	H_3_H     D1        H_2_H      90.6(3) 31_554 1_555  32_546
	H_3_H     D1        H_2_1      90.6(6) 31_554 1_555  32_546
	H_3_H     D1        H_4_H      148.1(7) 31_554 1_555  18_544
	H_3_H     D1        H_4_1      148.1(11) 31_554 1_555  18_544
	H_3_H     D1        O1         122.3(2) 31_554 1_555   4_555
	H_3_H     D1        H1         141.76(10) 31_554 1_555   4_555
	H_3_H     D1        O3         106.6(6) 31_554 1_555   9_555
	H_3_H     D1        N_1_1      94.9(4) 31_554 1_555  12_554
	H_3_H     D1        N_1_1      107.6(5) 31_554 1_555  32_546
	H_3_H     D1        Al1        88.3(5) 31_554 1_555   6_555
	H_3_H     D1        H_4_1      80.3(11) 31_554 1_555  12_554
	H_3_H     D1        H_4_H      80.32(15) 31_554 1_555  12_554
	H_3_H     D1        H_4_1      119.3(13) 31_554 1_555  32_546
	H_3_H     D1        H_4_H      119.3(5) 31_554 1_555  32_546
	H_3_H     D1        H_3_1      95.3(10) 31_554 1_555  32_546
	H_3_H     D1        H_3_1      107.0(11) 31_554 1_555  12_554
	H_3_1     D1        H_3_H      157.2(10)  8_656 1_555  31_554
	H_3_1     D1        H_2_1      90.6(5)  8_656 1_555  12_554
	H_3_1     D1        H_2_H      90.6(6)  8_656 1_555  12_554
	H_3_1     D1        H_2_H      111.3(8)  8_656 1_555  32_546
	H_3_1     D1        H_2_1      111.3(11)  8_656 1_555  32_546
	H_3_1     D1        H_4_H      148.1(9)  8_656 1_555  11_556
	H_3_1     D1        H_4_1      148.1(10)  8_656 1_555  11_556
	H_3_1     D1        O1         122.3(7)  8_656 1_555   9_555
	H_3_1     D1        H1         141.8(7)  8_656 1_555   9_555
	H_3_1     D1        O3         106.6(8)  8_656 1_555   4_555
	H_3_1     D1        N_1_1      107.6(8)  8_656 1_555  12_554
	H_3_1     D1        N_1_1      94.9(7)  8_656 1_555  32_546
	H_3_1     D1        Al1        88.3(8)  8_656 1_555   1_555
	H_3_1     D1        H_4_1      119.3(16)  8_656 1_555  12_554
	H_3_1     D1        H_4_H      119.3(7)  8_656 1_555  12_554
	H_3_1     D1        H_4_1      80.3(9)  8_656 1_555  32_546
	H_3_1     D1        H_4_H      80.3(7)  8_656 1_555  32_546
	H_3_1     D1        H_3_H      107.0(7)  8_656 1_555  32_546
	H_3_1     D1        H_3_H      95.3(7)  8_656 1_555  12_554
	H_3_H     D1        H_3_1      157.2(10)  8_656 1_555  31_554
	H_3_H     D1        H_2_1      90.6(6)  8_656 1_555  12_554
	H_3_H     D1        H_2_H      90.6(3)  8_656 1_555  12_554
	H_3_H     D1        H_2_H      111.3(5)  8_656 1_555  32_546
	H_3_H     D1        H_2_1      111.3(7)  8_656 1_555  32_546
	H_3_H     D1        H_4_H      148.1(7)  8_656 1_555  11_556
	H_3_H     D1        H_4_1      148.1(11)  8_656 1_555  11_556
	H_3_H     D1        O1         122.3(2)  8_656 1_555   9_555
	H_3_H     D1        H1         141.76(9)  8_656 1_555   9_555
	H_3_H     D1        O3         106.6(6)  8_656 1_555   4_555
	H_3_H     D1        N_1_1      107.6(5)  8_656 1_555  12_554
	H_3_H     D1        N_1_1      94.9(4)  8_656 1_555  32_546
	H_3_H     D1        Al1        88.3(5)  8_656 1_555   1_555
	H_3_H     D1        H_4_1      119.3(13)  8_656 1_555  12_554
	H_3_H     D1        H_4_H      119.3(5)  8_656 1_555  12_554
	H_3_H     D1        H_4_1      80.3(11)  8_656 1_555  32_546
	H_3_H     D1        H_4_H      80.32(15)  8_656 1_555  32_546
	H_3_H     D1        H_3_1      107.0(11)  8_656 1_555  32_546
	H_3_H     D1        H_3_1      95.3(10)  8_656 1_555  12_554
	Al1       O2        C1         131.0(13)  1_555 1_555   1_555
	O3        O2        Al1        105.3(13)  1_555 1_555   1_555
	H_4_1     O2        Al1        93.1(11) 18_544 1_555   1_555
	H_4_1     O2        C1         92.1(11) 18_544 1_555   1_555
	H_4_H     O2        Al1        93.1(6) 18_544 1_555   1_555
	H_4_H     O2        C1         92.1(8) 18_544 1_555   1_555
	C2        O2        H_4_H      103.7(5)  1_555 1_555  18_544
	C2        O2        H_4_1      103.7(10)  1_555 1_555  18_544
	C2        O2        Al1        156.2(6)  1_555 1_555   1_555
	O1        O2        C2         125.2(10)  1_555 1_555   1_555
	O1        O2        C1         91.8(11)  1_555 1_555   1_555
	H_2_2     O2        O1         135(3) 19_645 1_555   1_555
	H_2_2     O2        C2         90(3) 19_645 1_555   1_555
	H_2_2     O2        O3         137.3(9) 19_645 1_555   1_555
	H_2_2     O2        Al1        111(2) 19_645 1_555   1_555
	H_2_2     O2        C1         118(2) 19_645 1_555   1_555
	O3        O2        H_2_2      142.6(15) 10_555 1_555  19_645
	O3        O2        C2         111.1(4) 10_555 1_555   1_555
	O3        O2        H_4_H      124.5(11) 10_555 1_555  18_544
	O3        O2        H_4_1      124.5(14) 10_555 1_555  18_544
	O3        O2        C1         94.0(10) 10_555 1_555   1_555
	O3        O2        C2         158.8(7)  9_555 1_555   1_555
	O3        O2        C1         147.8(10)  9_555 1_555   1_555
	O4        O2        O3         141.2(11)  1_555 1_555   9_555
	O4        O2        O3         117.3(5)  1_555 1_555  10_555
	O4        O2        O1         153.7(10)  1_555 1_555   1_555
	O4        O2        H_4_H      114.1(4)  1_555 1_555  18_544
	O4        O2        H_4_1      114.1(10)  1_555 1_555  18_544
	O4        O2        O3         91.2(2)  1_555 1_555   1_555
	O4        O2        Al1        150.5(10)  1_555 1_555   1_555
	H_4_2     O2        O3         126.7(14) 31_545 1_555  10_555
	H_4_2     O2        O1         135(3) 31_545 1_555   1_555
	H_4_2     O2        C2         96(2) 31_545 1_555   1_555
	H_4_2     O2        H_4_H      89.0(19) 31_545 1_555  18_544
	H_4_2     O2        H_4_1      89(2) 31_545 1_555  18_544
	H_4_2     O2        O3         152.2(11) 31_545 1_555   1_555
	H_4_2     O2        Al1        101(2) 31_545 1_555   1_555
	H_4_2     O2        C1         128(2) 31_545 1_555   1_555
	H_3_1     O2        H_4_2      97.4(16)  8_656 1_555  31_545
	H_3_1     O2        O4         107.2(6)  8_656 1_555   1_555
	H_3_1     O2        O3         124.7(14)  8_656 1_555  10_555
	H_3_1     O2        H_2_2      83(2)  8_656 1_555  19_645
	H_3_1     O2        C2         92.3(7)  8_656 1_555   1_555
	H_3_1     O2        Al1        101.7(9)  8_656 1_555   1_555
	H_3_H     O2        H_4_2      97.4(15)  8_656 1_555  31_545
	H_3_H     O2        O4         107.2(3)  8_656 1_555   1_555
	H_3_H     O2        O3         124.7(13)  8_656 1_555  10_555
	H_3_H     O2        H_2_2      83(2)  8_656 1_555  19_645
	H_3_H     O2        C2         92.3(5)  8_656 1_555   1_555
	H_3_H     O2        Al1        101.7(7)  8_656 1_555   1_555
	H_2_1     O2        O4         83.1(4) 18_544 1_555   1_555
	H_2_1     O2        O3         83.9(8) 18_544 1_555   9_555
	H_2_1     O2        O3         151.4(15) 18_544 1_555  10_555
	H_2_1     O2        O1         96.0(7) 18_544 1_555   1_555
	H_2_1     O2        Al1        123.3(6) 18_544 1_555   1_555
	H_2_H     O2        O4         83.1(3) 18_544 1_555   1_555
	H_2_H     O2        O3         83.9(6) 18_544 1_555   9_555
	H_2_H     O2        O3         151.4(14) 18_544 1_555  10_555
	H_2_H     O2        O1         96.0(6) 18_544 1_555   1_555
	H_2_H     O2        Al1        123.3(5) 18_544 1_555   1_555
	N_1_1     O2        H_4_2      84.5(15) 18_544 1_555  31_545
	N_1_1     O2        O4         101.9(4) 18_544 1_555   1_555
	N_1_1     O2        O3         135.5(12) 18_544 1_555  10_555
	N_1_1     O2        C2         92.8(4) 18_544 1_555   1_555
	N_1_1     O2        Al1        105.1(6) 18_544 1_555   1_555
	N_1_1     O2        C1         86.0(6) 18_544 1_555   1_555
	H_4_2     O2        N_1_1      156.8(19) 32_555 1_555  18_544
	H_4_2     O2        H_2_H      139.2(15) 32_555 1_555  18_544
	H_4_2     O2        H_2_1      139.2(15) 32_555 1_555  18_544
	H_4_2     O2        H_3_H      165.3(10) 32_555 1_555   8_656
	H_4_2     O2        H_3_1      165.3(11) 32_555 1_555   8_656
	H_4_2     O2        O3         117.4(15) 32_555 1_555   9_555
	H_4_2     O2        H_2_2      89.8(8) 32_555 1_555  19_645
	H_4_2     O2        O1         124.2(18) 32_555 1_555   1_555
	H_4_2     O2        H_4_H      166(3) 32_555 1_555  18_544
	H_4_2     O2        H_4_1      166(3) 32_555 1_555  18_544
	H_4_2     O2        O3         111(2) 32_555 1_555   1_555
	H_4_2     O2        Al1        92.8(9) 32_555 1_555   1_555
	H_4_2     O2        C1         93.4(18) 32_555 1_555   1_555
	Al1       O3        C1         138.7(15)  6_555 1_555   1_555
	O2        O3        Al1        110.0(14)  1_555 1_555   6_555
	C2        O3        Al1        171.5(14)  1_555 1_555   6_555
	O1        O3        C2         125.4(9)  1_555 1_555   1_555
	O1        O3        C1         92.2(10)  1_555 1_555   1_555
	H_4_1     O3        O1         124.2(7)  7_655 1_555   1_555
	H_4_1     O3        C2         102.1(10)  7_655 1_555   1_555
	H_4_1     O3        O2         145.1(11)  7_655 1_555   1_555
	H_4_1     O3        Al1        86.3(9)  7_655 1_555   6_555
	H_4_1     O3        C1         129.3(11)  7_655 1_555   1_555
	H_4_H     O3        O1         124.2(5)  7_655 1_555   1_555
	H_4_H     O3        C2         102.1(8)  7_655 1_555   1_555
	H_4_H     O3        O2         145.1(4)  7_655 1_555   1_555
	H_4_H     O3        Al1        86.3(6)  7_655 1_555   6_555
	H_4_H     O3        C1         129.3(6)  7_655 1_555   1_555
	D1        O3        C2         122.9(5)  4_555 1_555   1_555
	D1        O3        O2         96.4(10)  4_555 1_555   1_555
	D1        O3        C1         112.5(8)  4_555 1_555   1_555
	H1        O3        C2         122.9(5)  4_555 1_555   1_555
	H1        O3        O2         96.4(10)  4_555 1_555   1_555
	H1        O3        C1         112.5(8)  4_555 1_555   1_555
	O2        O3        H1         102.7(5) 10_555 1_555   4_555
	O2        O3        D1         102.7(5) 10_555 1_555   4_555
	O2        O3        H_4_H      113.6(10) 10_555 1_555   7_655
	O2        O3        H_4_1      113.6(14) 10_555 1_555   7_655
	O2        O3        C2         130.9(5) 10_555 1_555   1_555
	O2        O3        C1         115.9(12) 10_555 1_555   1_555
	O2        O3        O1         90.8(4)  6_555 1_555   1_555
	O2        O3        C2         143.4(12)  6_555 1_555   1_555
	O2        O3        C1         173.2(10)  6_555 1_555   1_555
	O1        O3        O2         84.9(3)  4_555 1_555  10_555
	O1        O3        C2         143.5(4)  4_555 1_555   1_555
	O1        O3        O2         112.1(10)  4_555 1_555   1_555
	O1        O3        C1         133.2(9)  4_555 1_555   1_555
	H_4_H     O3        O2         119.4(6) 18_544 1_555   6_555
	H_4_H     O3        O2         116.2(12) 18_544 1_555  10_555
	H_4_H     O3        H_4_1      99.8(10) 18_544 1_555   7_655
	H_4_H     O3        C2         88.0(4) 18_544 1_555   1_555
	H_4_H     O3        Al1        89.0(9) 18_544 1_555   6_555
	H_4_1     O3        O2         119.4(10) 18_544 1_555   6_555
	H_4_1     O3        O2         116.2(14) 18_544 1_555  10_555
	H_4_1     O3        H_4_H      99.8(5) 18_544 1_555   7_655
	H_4_1     O3        C2         88.0(10) 18_544 1_555   1_555
	H_4_1     O3        Al1        89.0(13) 18_544 1_555   6_555
	H3        O3        H_4_1      114.3(8)  1_555 1_555  18_544
	H3        O3        H_4_H      114.3(4)  1_555 1_555  18_544
	H3        O3        O1         118.2(8)  1_555 1_555   4_555
	H3        O3        O2         95.6(10)  1_555 1_555   6_555
	H3        O3        O2         129.4(10)  1_555 1_555  10_555
	H3        O3        H1         113.6(7)  1_555 1_555   4_555
	H3        O3        D1         113.6(7)  1_555 1_555   4_555
	H3        O3        O1         172.8(7)  1_555 1_555   1_555
	H3        O3        O2         110.4(5)  1_555 1_555   1_555
	H3        O3        Al1        139.5(13)  1_555 1_555   6_555
	H3        O3        C1         81.7(6)  1_555 1_555   1_555
	H_3_1     O3        H3         105.4(6)  8_656 1_555   1_555
	H_3_1     O3        O2         106.7(8)  8_656 1_555   6_555
	H_3_1     O3        O2         123.6(10)  8_656 1_555  10_555
	H_3_1     O3        H_4_H      81.7(6)  8_656 1_555   7_655
	H_3_1     O3        H_4_1      81.7(9)  8_656 1_555   7_655
	H_3_1     O3        C2         92.9(7)  8_656 1_555   1_555
	H_3_1     O3        Al1        86.7(10)  8_656 1_555   6_555
	H_3_1     O3        C1         80.0(9)  8_656 1_555   1_555
	H_3_H     O3        H3         105.4(4)  8_656 1_555   1_555
	H_3_H     O3        O2         106.7(5)  8_656 1_555   6_555
	H_3_H     O3        O2         123.6(9)  8_656 1_555  10_555
	H_3_H     O3        H_4_H      81.7(2)  8_656 1_555   7_655
	H_3_H     O3        H_4_1      81.7(10)  8_656 1_555   7_655
	H_3_H     O3        C2         92.9(3)  8_656 1_555   1_555
	H_3_H     O3        Al1        86.7(8)  8_656 1_555   6_555
	H_3_H     O3        C1         80.0(5)  8_656 1_555   1_555
	C3        O3        H_3_H      101.1(3)  1_555 1_555   8_656
	C3        O3        H_3_1      101.1(6)  1_555 1_555   8_656
	C3        O3        H_4_1      103.7(9)  1_555 1_555  18_544
	C3        O3        H_4_H      103.7(3)  1_555 1_555  18_544
	C3        O3        O1         133.4(7)  1_555 1_555   4_555
	C3        O3        O2         117.1(10)  1_555 1_555   6_555
	C3        O3        O2         134.5(5)  1_555 1_555  10_555
	C3        O3        H1         121.1(6)  1_555 1_555   4_555
	C3        O3        D1         121.1(6)  1_555 1_555   4_555
	C3        O3        O1         152.1(8)  1_555 1_555   1_555
	C3        O3        O2         88.7(3)  1_555 1_555   1_555
	C3        O3        Al1        161.2(13)  1_555 1_555   6_555
	C1        O3        C3         118.6(2) 10_555 1_555   1_555
	C1        O3        H_3_H      128.5(10) 10_555 1_555   8_656
	C1        O3        H_3_1      128.5(11) 10_555 1_555   8_656
	C1        O3        H3         123.9(4) 10_555 1_555   1_555
	C1        O3        H_4_1      114.1(12) 10_555 1_555  18_544
	C1        O3        H_4_H      114.1(11) 10_555 1_555  18_544
	C1        O3        O1         106.2(4) 10_555 1_555   4_555
	C1        O3        O2         84.0(8) 10_555 1_555   6_555
	C1        O3        H1         120.0(7) 10_555 1_555   4_555
	C1        O3        D1         120.0(7) 10_555 1_555   4_555
	C1        O3        H_4_H      134.8(9) 10_555 1_555   7_655
	C1        O3        H_4_1      134.8(14) 10_555 1_555   7_655
	C1        O3        C2         107.8(6) 10_555 1_555   1_555
	H_2_2     O3        C1         80.7(12) 25_665 1_555  10_555
	H_2_2     O3        H_3_H      144.7(9) 25_665 1_555   8_656
	H_2_2     O3        H_3_1      144.7(10) 25_665 1_555   8_656
	H_2_2     O3        H_4_1      162.8(9) 25_665 1_555  18_544
	H_2_2     O3        H_4_H      162.8(8) 25_665 1_555  18_544
	H_2_2     O3        O1         102.7(14) 25_665 1_555   4_555
	H_2_2     O3        H1         120.0(12) 25_665 1_555   4_555
	H_2_2     O3        D1         120.0(12) 25_665 1_555   4_555
	H_2_2     O3        O1         128.7(19) 25_665 1_555   1_555
	H_2_2     O3        C2         95.7(19) 25_665 1_555   1_555
	H_2_2     O3        O2         143.7(9) 25_665 1_555   1_555
	H_2_2     O3        Al1        89(2) 25_665 1_555   6_555
	H_2_2     O3        C1         122.9(16) 25_665 1_555   1_555
	O2        C1        O3         122.1(8)  1_555 1_555   1_555
	C2        C1        O2         118.7(4)  1_555 1_555   1_555
	C2        C1        O3         119.1(4)  1_555 1_555   1_555
	O4        C1        O2         90.4(5)  1_555 1_555   1_555
	O4        C1        O3         147.5(5)  1_555 1_555   1_555
	C3        C1        O2         142.1(5)  1_555 1_555   1_555
	C3        C1        O3         95.3(5)  1_555 1_555   1_555
	H_4_1     C1        C3         122.7(6) 18_544 1_555   1_555
	H_4_1     C1        O4         112.8(9) 18_544 1_555   1_555
	H_4_1     C1        C2         121.6(7) 18_544 1_555   1_555
	H_4_1     C1        O3         87.0(10) 18_544 1_555   1_555
	H_4_H     C1        C3         122.7(3) 18_544 1_555   1_555
	H_4_H     C1        O4         112.8(4) 18_544 1_555   1_555
	H_4_H     C1        C2         121.6(2) 18_544 1_555   1_555
	H_4_H     C1        O3         87.0(7) 18_544 1_555   1_555
	O1        C1        C3         156.1(7)  1_555 1_555   1_555
	O1        C1        O4         151.4(8)  1_555 1_555   1_555
	O1        C1        C2         179.9(3)  1_555 1_555   1_555
	Al1       C1        C3         165.4(6)  1_555 1_555   1_555
	Al1       C1        O4         115.1(7)  1_555 1_555   1_555
	Al1       C1        C2         143.2(8)  1_555 1_555   1_555
	Al1       C1        O3         96.1(9)  1_555 1_555   1_555
	Al1       C1        C3         120.3(7)  6_555 1_555   1_555
	Al1       C1        O4         171.2(7)  6_555 1_555   1_555
	Al1       C1        C2         144.0(9)  6_555 1_555   1_555
	Al1       C1        O2         97.3(10)  6_555 1_555   1_555
	H_3_H     C1        Al1        81.8(3)  8_656 1_555   1_555
	H_3_H     C1        C3         109.8(4)  8_656 1_555   1_555
	H_3_H     C1        O4         115.9(2)  8_656 1_555   1_555
	H_3_H     C1        C2         115.3(2)  8_656 1_555   1_555
	H_3_1     C1        Al1        81.8(6)  8_656 1_555   1_555
	H_3_1     C1        C3         109.8(6)  8_656 1_555   1_555
	H_3_1     C1        O4         115.9(5)  8_656 1_555   1_555
	H_3_1     C1        C2         115.3(5)  8_656 1_555   1_555
	O3        C1        H_3_1      112.5(5) 10_555 1_555   8_656
	O3        C1        H_3_H      112.5(2) 10_555 1_555   8_656
	O3        C1        H_4_H      101.3(2) 10_555 1_555  18_544
	O3        C1        H_4_1      101.3(6) 10_555 1_555  18_544
	O3        C1        C3         136.0(2) 10_555 1_555   1_555
	O3        C1        O4         115.4(9) 10_555 1_555   1_555
	O3        C1        C2         130.7(7) 10_555 1_555   1_555
	H3        C1        O3         132.4(5)  1_555 1_555  10_555
	H3        C1        H_3_1      102.2(6)  1_555 1_555   8_656
	H3        C1        H_3_H      102.2(4)  1_555 1_555   8_656
	H3        C1        Al1        99.2(7)  1_555 1_555   6_555
	H3        C1        Al1        168.0(5)  1_555 1_555   1_555
	H3        C1        O1         134.9(7)  1_555 1_555   1_555
	H3        C1        H_4_H      118.5(4)  1_555 1_555  18_544
	H3        C1        H_4_1      118.5(6)  1_555 1_555  18_544
	H3        C1        O2         162.2(6)  1_555 1_555   1_555
	H_2_1     C1        H3         92.5(5) 18_544 1_555   1_555
	H_2_1     C1        O3         132.3(4) 18_544 1_555  10_555
	H_2_1     C1        Al1        96.6(5) 18_544 1_555   6_555
	H_2_1     C1        Al1        95.8(5) 18_544 1_555   1_555
	H_2_1     C1        O1         89.7(4) 18_544 1_555   1_555
	H_2_1     C1        C3         91.6(4) 18_544 1_555   1_555
	H_2_1     C1        O4         88.9(4) 18_544 1_555   1_555
	H_2_1     C1        C2         90.4(3) 18_544 1_555   1_555
	H_2_1     C1        O3         97.3(6) 18_544 1_555   1_555
	H_2_H     C1        H3         92.5(3) 18_544 1_555   1_555
	H_2_H     C1        O3         132.3(3) 18_544 1_555  10_555
	H_2_H     C1        Al1        96.6(4) 18_544 1_555   6_555
	H_2_H     C1        Al1        95.8(3) 18_544 1_555   1_555
	H_2_H     C1        O1         89.7(3) 18_544 1_555   1_555
	H_2_H     C1        C3         91.6(3) 18_544 1_555   1_555
	H_2_H     C1        O4         88.9(2) 18_544 1_555   1_555
	H_2_H     C1        C2         90.4(2) 18_544 1_555   1_555
	H_2_H     C1        O3         97.3(4) 18_544 1_555   1_555
	C3        C2        O4         110.5(6)  1_555 1_555   1_555
	C1        C2        C3         130.4(7)  1_555 1_555   1_555
	C1        C2        O4         119.1(4)  1_555 1_555   1_555
	C3        C2        C1         168.0(7)  2_655 1_555   1_555
	H3        C2        C1         107.3(7)  1_555 1_555   1_555
	H3        C2        O4         133.6(5)  1_555 1_555   1_555
	O2        C2        H3         134.7(7)  1_555 1_555   1_555
	O2        C2        C3         163.8(7)  1_555 1_555   2_655
	O2        C2        C3         157.6(7)  1_555 1_555   1_555
	O2        C2        O4         91.5(5)  1_555 1_555   1_555
	O3        C2        C3         140.4(7)  1_555 1_555   2_655
	O3        C2        C3         102.8(7)  1_555 1_555   1_555
	O3        C2        O4         146.6(5)  1_555 1_555   1_555
	C2        C3        H3         128.3(7)  1_555 1_555   1_555
	C2        C3        H3         163.1(6)  2_655 1_555   1_555
	O4        C3        H3         162.2(6)  1_555 1_555   1_555
	H3        C3        O4         95.3(7)  2_655 1_555   1_555
	H3        C3        C2         129.2(8)  2_655 1_555   1_555
	C1        C3        H3         155.0(7)  1_555 1_555   2_655
	C1        C3        C2         94.3(4)  1_555 1_555   2_655
	C1        C3        H3         102.6(6)  1_555 1_555   1_555
	O3        C3        H3         177.95(14)  1_555 1_555   2_655
	O3        C3        O4         84.3(5)  1_555 1_555   1_555
	O3        C3        C2         119.0(5)  1_555 1_555   2_655
	C1        O4        C3         104.7(6)  2_655 1_555   1_555
	C1        O4        C2         140.3(7)  2_655 1_555   1_555
	C1        O4        C3         104.7(6)  1_555 1_555   2_655
	C1        O4        C2         140.3(7)  1_555 1_555   2_655
	O2        O4        C1         159.9(9)  2_655 1_555   1_555
	O2        O4        C3         95.0(5)  2_655 1_555   2_655
	O2        O4        C3         131.8(7)  2_655 1_555   1_555
	O2        O4        C2         166.9(8)  2_655 1_555   1_555
	O2        O4        C1         159.9(9)  1_555 1_555   2_655
	O2        O4        C3         131.8(7)  1_555 1_555   2_655
	O2        O4        C3         95.0(5)  1_555 1_555   1_555
	O2        O4        C2         166.9(8)  1_555 1_555   2_655
	H_4_2     O4        O2         89(2) 20_655 1_555   1_555
	H_4_2     O4        C1         103.3(13) 20_655 1_555   1_555
	H_4_2     O4        C1         81.2(15) 20_655 1_555   2_655
	H_4_2     O4        C3         121(3) 20_655 1_555   2_655
	H_4_2     O4        C3         129.7(19) 20_655 1_555   1_555
	H_4_2     O4        C2         102(2) 20_655 1_555   2_655
	H_4_2     O4        C2         120.9(3) 20_655 1_555   1_555
	H_4_2     O4        O2         89(2) 32_555 1_555   2_655
	H_4_2     O4        C1         81.2(15) 32_555 1_555   1_555
	H_4_2     O4        C1         103.3(13) 32_555 1_555   2_655
	H_4_2     O4        C3         129.7(19) 32_555 1_555   2_655
	H_4_2     O4        C3         121(3) 32_555 1_555   1_555
	H_4_2     O4        C2         120.9(3) 32_555 1_555   2_655
	H_4_2     O4        C2         102(2) 32_555 1_555   1_555
	H_2_2     O4        H_4_2      94.4(19) 31_545 1_555  32_555
	H_2_2     O4        H_4_2      88.0(17) 31_545 1_555  20_655
	H_2_2     O4        O2         86.3(15) 31_545 1_555   1_555
	H_2_2     O4        C1         109.8(14) 31_545 1_555   1_555
	H_2_2     O4        C3         127.3(14) 31_545 1_555   2_655
	H_2_2     O4        C3         142.3(7) 31_545 1_555   1_555
	H_2_2     O4        C2         101.3(15) 31_545 1_555   2_655
	H_2_2     O4        C2         132.0(10) 31_545 1_555   1_555
	H_2_2     O4        H_4_2      88.0(17) 19_645 1_555  32_555
	H_2_2     O4        H_4_2      94.4(19) 19_645 1_555  20_655
	H_2_2     O4        O2         86.3(15) 19_645 1_555   2_655
	H_2_2     O4        C1         109.8(14) 19_645 1_555   2_655
	H_2_2     O4        C3         142.3(7) 19_645 1_555   2_655
	H_2_2     O4        C3         127.3(14) 19_645 1_555   1_555
	H_2_2     O4        C2         132.0(10) 19_645 1_555   2_655
	H_2_2     O4        C2         101.3(15) 19_645 1_555   1_555
	H_3_3     N_1_3     H_2_3      105.7626552699999(11)  1_555 1_555   1_555
	H_3_3     N_1_3     H_2_3      105(4)  1_555 1_555   2_655
	H_3_3     N_1_3     H_2_3      105(4)  2_655 1_555   1_555
	H_3_3     N_1_3     H_2_3      105.7626552699999(11)  2_655 1_555   2_655
	H_4_3     N_1_3     H_3_3      122(15)  2_655 1_555   1_555
	H_4_3     N_1_3     H_2_3      101(18)  2_655 1_555   1_555
	H_4_3     N_1_3     H_2_3      105.7569400400000(15)  2_655 1_555   2_655
	H_4_3     N_1_3     H_3_3      122(15)  1_555 1_555   2_655
	H_4_3     N_1_3     H_3_3      107(12)  1_555 1_555   1_555
	H_4_3     N_1_3     H_2_3      105.7569400400002(16)  1_555 1_555   1_555
	H_4_3     N_1_3     H_2_3      101(18)  1_555 1_555   2_655
	H_4_3     N_1_3     H_3_3      111(5) 27_566 1_555   2_655
	H_4_3     N_1_3     H_3_3      126(11) 27_566 1_555   1_555
	H_4_3     N_1_3     H_2_3      105(8) 27_566 1_555   1_555
	H_4_3     N_1_3     H_2_3      109(17) 27_566 1_555   2_655
	H_4_3     N_1_3     H_3_3      126(11) 21_666 1_555   2_655
	H_4_3     N_1_3     H_3_3      111(5) 21_666 1_555   1_555
	H_4_3     N_1_3     H_2_3      109(17) 21_666 1_555   1_555
	H_4_3     N_1_3     H_2_3      105(8) 21_666 1_555   2_655
	H_3_2     N_1_3     H_4_3      121(7) 13_556 1_555  21_666
	H_3_2     N_1_3     H_4_3      134(8) 13_556 1_555  27_566
	H_3_2     N_1_3     H_4_3      114(8) 13_556 1_555   1_555
	H_3_2     N_1_3     H_4_3      127(8) 13_556 1_555   2_655
	H_3_2     N_1_3     H_4_3      134(8) 14_656 1_555  21_666
	H_3_2     N_1_3     H_4_3      121(7) 14_656 1_555  27_566
	H_3_2     N_1_3     H_4_3      127(8) 14_656 1_555   1_555
	H_3_2     N_1_3     H_4_3      114(8) 14_656 1_555   2_655
	H_4_3     N_1_3     H_3_2      124(5) 10_556 1_555  14_656
	H_4_3     N_1_3     H_3_2      131(5) 10_556 1_555  13_556
	H_4_3     N_1_3     H_3_3      144(6) 10_556 1_555   2_655
	H_4_3     N_1_3     H_3_3      160(9) 10_556 1_555   1_555
	H_4_3     N_1_3     H_2_3      86(9) 10_556 1_555   1_555
	H_4_3     N_1_3     H_2_3      88(12) 10_556 1_555   2_655
	H_4_3     N_1_3     H_3_2      131(5)  8_656 1_555  14_656
	H_4_3     N_1_3     H_3_2      124(5)  8_656 1_555  13_556
	H_4_3     N_1_3     H_3_3      160(9)  8_656 1_555   2_655
	H_4_3     N_1_3     H_3_3      144(6)  8_656 1_555   1_555
	H_4_3     N_1_3     H_2_3      88(12)  8_656 1_555   1_555
	H_4_3     N_1_3     H_2_3      86(9)  8_656 1_555   2_655
	H_2_3     N_1_3     H_3_2      147(3) 10_556 1_555  14_656
	H_2_3     N_1_3     H_3_2      159(3) 10_556 1_555  13_556
	H_2_3     N_1_3     H_4_3      83(9) 10_556 1_555   1_555
	H_2_3     N_1_3     H_3_3      120(11) 10_556 1_555   2_655
	H_2_3     N_1_3     H_3_3      129(9) 10_556 1_555   1_555
	H_2_3     N_1_3     H_3_2      159(3)  8_656 1_555  14_656
	H_2_3     N_1_3     H_3_2      147(3)  8_656 1_555  13_556
	H_2_3     N_1_3     H_4_3      83(9)  8_656 1_555   2_655
	H_2_3     N_1_3     H_3_3      129(9)  8_656 1_555   2_655
	H_2_3     N_1_3     H_3_3      120(11)  8_656 1_555   1_555
	H_4_3     N_1_3     H_3_2      121(4) 19_655 1_555  14_656
	H_4_3     N_1_3     H_3_2      125(4) 19_655 1_555  13_556
	H_4_3     N_1_3     H_3_3      153(8) 19_655 1_555   2_655
	H_4_3     N_1_3     H_3_3      170(8) 19_655 1_555   1_555
	H_4_3     N_1_3     H_2_3      81(7) 19_655 1_555   2_655
	H_4_3     N_1_3     H_3_2      125(4) 31_555 1_555  14_656
	H_4_3     N_1_3     H_3_2      121(4) 31_555 1_555  13_556
	H_4_3     N_1_3     H_3_3      170(8) 31_555 1_555   2_655
	H_4_3     N_1_3     H_3_3      153(8) 31_555 1_555   1_555
	H_4_3     N_1_3     H_2_3      81(7) 31_555 1_555   1_555
	H_2_3     N_1_3     H_3_2      147(3) 27_566 1_555  14_656
	H_2_3     N_1_3     H_3_2      159(3) 27_566 1_555  13_556
	H_2_3     N_1_3     H_4_3      83(7) 27_566 1_555   1_555
	H_2_3     N_1_3     H_3_3      121(10) 27_566 1_555   2_655
	H_2_3     N_1_3     H_3_3      131(11) 27_566 1_555   1_555
	H_2_3     N_1_3     H_3_2      159(3) 21_666 1_555  14_656
	H_2_3     N_1_3     H_3_2      147(3) 21_666 1_555  13_556
	H_2_3     N_1_3     H_4_3      83(7) 21_666 1_555   2_655
	H_2_3     N_1_3     H_3_3      131(11) 21_666 1_555   2_655
	H_2_3     N_1_3     H_3_3      121(10) 21_666 1_555   1_555
	N_1_2     N_1_3     H_2_3      150(3) 14_656 1_555  21_666
	N_1_2     N_1_3     H_2_3      157(3) 14_656 1_555  27_566
	N_1_2     N_1_3     H_4_3      123(3) 14_656 1_555  31_555
	N_1_2     N_1_3     H_4_3      126(3) 14_656 1_555  19_655
	N_1_2     N_1_3     H_2_3      150(3) 14_656 1_555   8_656
	N_1_2     N_1_3     H_2_3      157(3) 14_656 1_555  10_556
	N_1_2     N_1_3     H_4_3      127(4) 14_656 1_555   8_656
	N_1_2     N_1_3     H_4_3      131(4) 14_656 1_555  10_556
	N_1_2     N_1_3     H_4_3      124(7) 14_656 1_555  21_666
	N_1_2     N_1_3     H_4_3      132(7) 14_656 1_555  27_566
	N_1_2     N_1_3     H_4_3      117(8) 14_656 1_555   1_555
	N_1_2     N_1_3     H_4_3      125(8) 14_656 1_555   2_655
	N_1_2     N_1_3     H_2_3      157(3) 13_556 1_555  21_666
	N_1_2     N_1_3     H_2_3      150(3) 13_556 1_555  27_566
	N_1_2     N_1_3     H_4_3      126(3) 13_556 1_555  31_555
	N_1_2     N_1_3     H_4_3      123(3) 13_556 1_555  19_655
	N_1_2     N_1_3     H_2_3      157(3) 13_556 1_555   8_656
	N_1_2     N_1_3     H_2_3      150(3) 13_556 1_555  10_556
	N_1_2     N_1_3     H_4_3      131(4) 13_556 1_555   8_656
	N_1_2     N_1_3     H_4_3      127(4) 13_556 1_555  10_556
	N_1_2     N_1_3     H_4_3      132(7) 13_556 1_555  21_666
	N_1_2     N_1_3     H_4_3      124(7) 13_556 1_555  27_566
	N_1_2     N_1_3     H_4_3      125(8) 13_556 1_555   1_555
	N_1_2     N_1_3     H_4_3      117(8) 13_556 1_555   2_655
	H_2_3     N_1_3     N_1_2      99.0(6) 31_555 1_555  13_556
	H_2_3     N_1_3     N_1_2      99.2(7) 31_555 1_555  14_656
	H_2_3     N_1_3     H_3_2      97.3(18) 31_555 1_555  14_656
	H_2_3     N_1_3     H_3_2      97.5(19) 31_555 1_555  13_556
	H_2_3     N_1_3     H_3_3      156(9) 31_555 1_555   2_655
	H_2_3     N_1_3     H_3_3      156(8) 31_555 1_555   1_555
	H_2_3     N_1_3     N_1_2      99.2(7) 19_655 1_555  13_556
	H_2_3     N_1_3     N_1_2      99.0(6) 19_655 1_555  14_656
	H_2_3     N_1_3     H_3_2      97.5(19) 19_655 1_555  14_656
	H_2_3     N_1_3     H_3_2      97.3(18) 19_655 1_555  13_556
	H_2_3     N_1_3     H_3_3      156(8) 19_655 1_555   2_655
	H_2_3     N_1_3     H_3_3      156(9) 19_655 1_555   1_555
	H3        N_1_3     H_2_3      131(3) 19_655 1_555  19_655
	H3        N_1_3     H_2_3      130(3) 19_655 1_555  31_555
	H3        N_1_3     N_1_2      117.6(16) 19_655 1_555  13_556
	H3        N_1_3     N_1_2      121.7(17) 19_655 1_555  14_656
	H3        N_1_3     H_2_3      82(3) 19_655 1_555  21_666
	H3        N_1_3     H_4_3      115(3) 19_655 1_555  31_555
	H3        N_1_3     H_4_3      98.1(18) 19_655 1_555  19_655
	H3        N_1_3     H_2_3      81(3) 19_655 1_555   8_656
	H3        N_1_3     H_4_3      111(4) 19_655 1_555   8_656
	H3        N_1_3     H_4_3      89(3) 19_655 1_555  10_556
	H3        N_1_3     H_3_2      117(3) 19_655 1_555  14_656
	H3        N_1_3     H_3_2      125(2) 19_655 1_555  13_556
	H3        N_1_3     H_4_3      100(8) 19_655 1_555  21_666
	H3        N_1_3     H_4_3      104(10) 19_655 1_555   1_555
	H3        N_1_3     H_2_3      149(10) 19_655 1_555   1_555
	H3        N_1_3     H_2_3      154(10) 19_655 1_555   2_655
	H3        N_1_3     H_2_3      130(3) 31_555 1_555  19_655
	H3        N_1_3     H_2_3      131(3) 31_555 1_555  31_555
	H3        N_1_3     N_1_2      121.7(17) 31_555 1_555  13_556
	H3        N_1_3     N_1_2      117.6(16) 31_555 1_555  14_656
	H3        N_1_3     H_2_3      82(3) 31_555 1_555  27_566
	H3        N_1_3     H_4_3      98.1(18) 31_555 1_555  31_555
	H3        N_1_3     H_4_3      115(3) 31_555 1_555  19_655
	H3        N_1_3     H_2_3      81(3) 31_555 1_555  10_556
	H3        N_1_3     H_4_3      89(3) 31_555 1_555   8_656
	H3        N_1_3     H_4_3      111(4) 31_555 1_555  10_556
	H3        N_1_3     H_3_2      125(2) 31_555 1_555  14_656
	H3        N_1_3     H_3_2      117(3) 31_555 1_555  13_556
	H3        N_1_3     H_4_3      100(8) 31_555 1_555  27_566
	H3        N_1_3     H_4_3      104(10) 31_555 1_555   2_655
	H3        N_1_3     H_2_3      154(10) 31_555 1_555   1_555
	H3        N_1_3     H_2_3      149(10) 31_555 1_555   2_655
	H_2_2     N_1_3     H3         98.1(13) 14_656 1_555  31_555
	H_2_2     N_1_3     H3         114(3) 14_656 1_555  19_655
	H_2_2     N_1_3     H_2_3      113(2) 14_656 1_555  19_655
	H_2_2     N_1_3     H_2_3      114(2) 14_656 1_555  31_555
	H_2_2     N_1_3     H_2_3      138(3) 14_656 1_555  21_666
	H_2_2     N_1_3     H_2_3      170(4) 14_656 1_555  27_566
	H_2_2     N_1_3     H_4_3      129(4) 14_656 1_555  31_555
	H_2_2     N_1_3     H_4_3      144(3) 14_656 1_555  19_655
	H_2_2     N_1_3     H_2_3      137(4) 14_656 1_555   8_656
	H_2_2     N_1_3     H_2_3      168(5) 14_656 1_555  10_556
	H_2_2     N_1_3     H_4_3      129(5) 14_656 1_555   8_656
	H_2_2     N_1_3     H_4_3      151(4) 14_656 1_555  10_556
	H_2_2     N_1_3     H_4_3      113(7) 14_656 1_555  21_666
	H_2_2     N_1_3     H_4_3      146(7) 14_656 1_555  27_566
	H_2_2     N_1_3     H_4_3      106(7) 14_656 1_555   1_555
	H_2_2     N_1_3     H_4_3      139(7) 14_656 1_555   2_655
	H_2_2     N_1_3     H3         114(3) 13_556 1_555  31_555
	H_2_2     N_1_3     H3         98.1(13) 13_556 1_555  19_655
	H_2_2     N_1_3     H_2_3      114(2) 13_556 1_555  19_655
	H_2_2     N_1_3     H_2_3      113(2) 13_556 1_555  31_555
	H_2_2     N_1_3     H_2_3      170(4) 13_556 1_555  21_666
	H_2_2     N_1_3     H_2_3      138(3) 13_556 1_555  27_566
	H_2_2     N_1_3     H_4_3      144(3) 13_556 1_555  31_555
	H_2_2     N_1_3     H_4_3      129(4) 13_556 1_555  19_655
	H_2_2     N_1_3     H_2_3      168(5) 13_556 1_555   8_656
	H_2_2     N_1_3     H_2_3      137(4) 13_556 1_555  10_556
	H_2_2     N_1_3     H_4_3      151(4) 13_556 1_555   8_656
	H_2_2     N_1_3     H_4_3      129(5) 13_556 1_555  10_556
	H_2_2     N_1_3     H_4_3      146(7) 13_556 1_555  21_666
	H_2_2     N_1_3     H_4_3      113(7) 13_556 1_555  27_566
	H_2_2     N_1_3     H_4_3      139(7) 13_556 1_555   1_555
	H_2_2     N_1_3     H_4_3      106(7) 13_556 1_555   2_655
	H3        N_1_3     H_2_2      90(2) 27_566 1_555  13_556
	H3        N_1_3     H_2_3      80(3) 27_566 1_555  31_555
	H3        N_1_3     H_2_3      84(2) 27_566 1_555  21_666
	H3        N_1_3     H_2_3      131(3) 27_566 1_555  27_566
	H3        N_1_3     H_4_3      106.6(16) 27_566 1_555  19_655
	H3        N_1_3     H_2_3      84(2) 27_566 1_555   8_656
	H3        N_1_3     H_2_3      132(3) 27_566 1_555  10_556
	H3        N_1_3     H_4_3      115.9(18) 27_566 1_555  10_556
	H3        N_1_3     H_4_3      150(5) 27_566 1_555  27_566
	H3        N_1_3     H_4_3      154(9) 27_566 1_555   2_655
	H3        N_1_3     H_3_3      99(8) 27_566 1_555   2_655
	H3        N_1_3     H_3_3      84(8) 27_566 1_555   1_555
	H3        N_1_3     H_2_2      90(2) 21_666 1_555  14_656
	H3        N_1_3     H_2_3      80(3) 21_666 1_555  19_655
	H3        N_1_3     H_2_3      131(3) 21_666 1_555  21_666
	H3        N_1_3     H_2_3      84(2) 21_666 1_555  27_566
	H3        N_1_3     H_4_3      106.6(16) 21_666 1_555  31_555
	H3        N_1_3     H_2_3      132(3) 21_666 1_555   8_656
	H3        N_1_3     H_2_3      84(2) 21_666 1_555  10_556
	H3        N_1_3     H_4_3      115.9(18) 21_666 1_555   8_656
	H3        N_1_3     H_4_3      150(5) 21_666 1_555  21_666
	H3        N_1_3     H_4_3      154(9) 21_666 1_555   1_555
	H3        N_1_3     H_3_3      84(8) 21_666 1_555   2_655
	H3        N_1_3     H_3_3      99(8) 21_666 1_555   1_555
	H_3_3     N_1_3     H3         151(3) 27_566 1_555  27_566
	H_3_3     N_1_3     H_2_2      108(3) 27_566 1_555  13_556
	H_3_3     N_1_3     H_2_2      141(3) 27_566 1_555  14_656
	H_3_3     N_1_3     H3         106(3) 27_566 1_555  31_555
	H_3_3     N_1_3     N_1_2      118(3) 27_566 1_555  13_556
	H_3_3     N_1_3     N_1_2      126(3) 27_566 1_555  14_656
	H_3_3     N_1_3     H_2_3      81(5) 27_566 1_555  21_666
	H_3_3     N_1_3     H_2_3      82(5) 27_566 1_555   8_656
	H_3_3     N_1_3     H_4_3      82(2) 27_566 1_555   8_656
	H_3_3     N_1_3     H_3_2      115(3) 27_566 1_555  14_656
	H_3_3     N_1_3     H_3_2      128(4) 27_566 1_555  13_556
	H_3_3     N_1_3     H_4_3      105(5) 27_566 1_555  21_666
	H_3_3     N_1_3     H_4_3      113(6) 27_566 1_555   1_555
	H_3_3     N_1_3     H_2_3      99(8) 27_566 1_555   1_555
	H_3_3     N_1_3     H_2_3      104(10) 27_566 1_555   2_655
	H_3_3     N_1_3     H3         151(3) 21_666 1_555  21_666
	H_3_3     N_1_3     H_2_2      141(3) 21_666 1_555  13_556
	H_3_3     N_1_3     H_2_2      108(3) 21_666 1_555  14_656
	H_3_3     N_1_3     H3         106(3) 21_666 1_555  19_655
	H_3_3     N_1_3     N_1_2      126(3) 21_666 1_555  13_556
	H_3_3     N_1_3     N_1_2      118(3) 21_666 1_555  14_656
	H_3_3     N_1_3     H_2_3      81(5) 21_666 1_555  27_566
	H_3_3     N_1_3     H_2_3      82(5) 21_666 1_555  10_556
	H_3_3     N_1_3     H_4_3      82(2) 21_666 1_555  10_556
	H_3_3     N_1_3     H_3_2      128(4) 21_666 1_555  14_656
	H_3_3     N_1_3     H_3_2      115(3) 21_666 1_555  13_556
	H_3_3     N_1_3     H_4_3      105(5) 21_666 1_555  27_566
	H_3_3     N_1_3     H_4_3      113(6) 21_666 1_555   2_655
	H_3_3     N_1_3     H_2_3      104(10) 21_666 1_555   1_555
	H_3_3     N_1_3     H_2_3      99(8) 21_666 1_555   2_655
	H_2_1     N_1_3     H_3_3      149(4)  4_556 1_555  27_566
	H_2_1     N_1_3     H3         139.1(19)  4_556 1_555  21_666
	H_2_1     N_1_3     H_2_2      82(3)  4_556 1_555  13_556
	H_2_1     N_1_3     H3         87.9(13)  4_556 1_555  19_655
	H_2_1     N_1_3     H_2_3      131(4)  4_556 1_555  19_655
	H_2_1     N_1_3     H_2_3      133(4)  4_556 1_555  31_555
	H_2_1     N_1_3     N_1_2      81.3(16)  4_556 1_555  13_556
	H_2_1     N_1_3     H_2_3      88(3)  4_556 1_555  21_666
	H_2_1     N_1_3     H_2_3      126(3)  4_556 1_555  27_566
	H_2_1     N_1_3     H_4_3      112.3(10)  4_556 1_555  31_555
	H_2_1     N_1_3     H_4_3      146(3)  4_556 1_555  19_655
	H_2_1     N_1_3     H_2_3      86(4)  4_556 1_555   8_656
	H_2_1     N_1_3     H_2_3      125(3)  4_556 1_555  10_556
	H_2_1     N_1_3     H_4_3      104(2)  4_556 1_555   8_656
	H_2_1     N_1_3     H_4_3      149(4)  4_556 1_555  10_556
	H_2_1     N_1_3     H_3_2      84.5(18)  4_556 1_555  14_656
	H_2_1     N_1_3     H_4_3      144(8)  4_556 1_555  27_566
	H_2_1     N_1_3     H_4_3      146(10)  4_556 1_555   2_655
	H_2_1     N_1_3     H_2_3      111(9)  4_556 1_555   1_555
	H_2_1     N_1_3     H_2_3      108(10)  4_556 1_555   2_655
	H_2_H     N_1_3     H_3_3      149(4)  4_556 1_555  27_566
	H_2_H     N_1_3     H3         139.1(17)  4_556 1_555  21_666
	H_2_H     N_1_3     H_2_2      82(3)  4_556 1_555  13_556
	H_2_H     N_1_3     H3         87.9(13)  4_556 1_555  19_655
	H_2_H     N_1_3     H_2_3      131(4)  4_556 1_555  19_655
	H_2_H     N_1_3     H_2_3      133(4)  4_556 1_555  31_555
	H_2_H     N_1_3     N_1_2      81.3(14)  4_556 1_555  13_556
	H_2_H     N_1_3     H_2_3      88(3)  4_556 1_555  21_666
	H_2_H     N_1_3     H_2_3      126(3)  4_556 1_555  27_566
	H_2_H     N_1_3     H_4_3      112.3(7)  4_556 1_555  31_555
	H_2_H     N_1_3     H_4_3      146(3)  4_556 1_555  19_655
	H_2_H     N_1_3     H_2_3      86(4)  4_556 1_555   8_656
	H_2_H     N_1_3     H_2_3      125(3)  4_556 1_555  10_556
	H_2_H     N_1_3     H_4_3      104(2)  4_556 1_555   8_656
	H_2_H     N_1_3     H_4_3      149(4)  4_556 1_555  10_556
	H_2_H     N_1_3     H_3_2      84.5(16)  4_556 1_555  14_656
	H_2_H     N_1_3     H_4_3      144(8)  4_556 1_555  27_566
	H_2_H     N_1_3     H_4_3      146(10)  4_556 1_555   2_655
	H_2_H     N_1_3     H_2_3      111(9)  4_556 1_555   1_555
	H_2_H     N_1_3     H_2_3      108(10)  4_556 1_555   2_655
	H_2_1     N_1_3     H_2_H      95.3(15) 16_556 1_555   4_556
	H_2_1     N_1_3     H_3_3      149(4) 16_556 1_555  21_666
	H_2_1     N_1_3     H3         139.1(19) 16_556 1_555  27_566
	H_2_1     N_1_3     H_2_2      82(3) 16_556 1_555  14_656
	H_2_1     N_1_3     H3         87.9(13) 16_556 1_555  31_555
	H_2_1     N_1_3     H_2_3      133(4) 16_556 1_555  19_655
	H_2_1     N_1_3     H_2_3      131(4) 16_556 1_555  31_555
	H_2_1     N_1_3     N_1_2      81.3(16) 16_556 1_555  14_656
	H_2_1     N_1_3     H_2_3      126(3) 16_556 1_555  21_666
	H_2_1     N_1_3     H_2_3      88(3) 16_556 1_555  27_566
	H_2_1     N_1_3     H_4_3      146(3) 16_556 1_555  31_555
	H_2_1     N_1_3     H_4_3      112.3(10) 16_556 1_555  19_655
	H_2_1     N_1_3     H_2_3      125(3) 16_556 1_555   8_656
	H_2_1     N_1_3     H_2_3      86(4) 16_556 1_555  10_556
	H_2_1     N_1_3     H_4_3      149(4) 16_556 1_555   8_656
	H_2_1     N_1_3     H_4_3      104(2) 16_556 1_555  10_556
	H_2_1     N_1_3     H_3_2      84.5(18) 16_556 1_555  13_556
	H_2_1     N_1_3     H_4_3      144(8) 16_556 1_555  21_666
	H_2_1     N_1_3     H_4_3      146(10) 16_556 1_555   1_555
	H_2_1     N_1_3     H_2_3      108(10) 16_556 1_555   1_555
	H_2_1     N_1_3     H_2_3      111(9) 16_556 1_555   2_655
	H_2_H     N_1_3     H_2_1      95.3(15) 16_556 1_555   4_556
	H_2_H     N_1_3     H_3_3      149(4) 16_556 1_555  21_666
	H_2_H     N_1_3     H3         139.1(17) 16_556 1_555  27_566
	H_2_H     N_1_3     H_2_2      82(3) 16_556 1_555  14_656
	H_2_H     N_1_3     H3         87.9(13) 16_556 1_555  31_555
	H_2_H     N_1_3     H_2_3      133(4) 16_556 1_555  19_655
	H_2_H     N_1_3     H_2_3      131(4) 16_556 1_555  31_555
	H_2_H     N_1_3     N_1_2      81.3(14) 16_556 1_555  14_656
	H_2_H     N_1_3     H_2_3      126(3) 16_556 1_555  21_666
	H_2_H     N_1_3     H_2_3      88(3) 16_556 1_555  27_566
	H_2_H     N_1_3     H_4_3      146(3) 16_556 1_555  31_555
	H_2_H     N_1_3     H_4_3      112.3(7) 16_556 1_555  19_655
	H_2_H     N_1_3     H_2_3      125(3) 16_556 1_555   8_656
	H_2_H     N_1_3     H_2_3      86(4) 16_556 1_555  10_556
	H_2_H     N_1_3     H_4_3      149(4) 16_556 1_555   8_656
	H_2_H     N_1_3     H_4_3      104(2) 16_556 1_555  10_556
	H_2_H     N_1_3     H_3_2      84.5(16) 16_556 1_555  13_556
	H_2_H     N_1_3     H_4_3      144(8) 16_556 1_555  21_666
	H_2_H     N_1_3     H_4_3      146(10) 16_556 1_555   1_555
	H_2_H     N_1_3     H_2_3      108(10) 16_556 1_555   1_555
	H_2_H     N_1_3     H_2_3      111(9) 16_556 1_555   2_655
	H_3_2     N_1_2     H_4_2      143(6)  2_655 1_555   2_655
	H_2_2     N_1_2     H_3_2      89(7)  1_555 1_555   2_655
	H_3_2     N_1_2     H_2_2      105.8(10)  1_555 1_555   1_555
	H_3_2     N_1_2     H_4_2      158(8)  1_555 1_555   2_655
	H_4_2     N_1_2     H_3_2      106(5)  1_555 1_555   1_555
	H_4_2     N_1_2     H_2_2      105.8(13)  1_555 1_555   1_555
	H_4_2     N_1_2     H_3_2      130(7)  1_555 1_555   2_655
	H_2_2     N_1_2     H_3_2      92(3)  2_655 1_555   2_655
	H_2_2     N_1_2     H_4_2      99(5)  2_655 1_555   2_655
	H_2_3     N_1_2     H_2_2      96(6) 13_556 1_555   2_655
	H_2_3     N_1_2     H_4_2      129(8) 13_556 1_555   1_555
	H_2_3     N_1_2     H_2_2      104(6) 13_556 1_555   1_555
	H_2_3     N_1_2     H_4_2      155(8) 13_556 1_555   2_655
	H_2_3     N_1_2     H_2_2      94(6) 14_656 1_555   2_655
	H_2_3     N_1_2     H_4_2      127(8) 14_656 1_555   1_555
	H_2_3     N_1_2     H_2_2      106(5) 14_656 1_555   1_555
	H_2_3     N_1_2     H_4_2      157(8) 14_656 1_555   2_655
	H_3_3     N_1_2     H_4_2      117(4) 14_656 1_555   1_555
	H_3_3     N_1_2     H_4_2      127(5) 14_656 1_555   2_655
	H_3_3     N_1_2     H_4_2      111(4) 13_556 1_555   1_555
	H_3_3     N_1_2     H_4_2      131(6) 13_556 1_555   2_655
	N_1_3     N_1_2     H_2_2      85(3) 13_556 1_555   2_655
	N_1_3     N_1_2     H_4_2      124(4) 13_556 1_555   1_555
	N_1_3     N_1_2     H_2_2      90(3) 13_556 1_555   1_555
	N_1_3     N_1_2     H_4_2      145(4) 13_556 1_555   2_655
	H_2_1     N_1_1     H_3_H      111(3)  1_555 1_555  26_557
	H_2_1     N_1_1     H_3_1      111(6)  1_555 1_555  26_557
	H_2_H     N_1_1     H_3_H      110.6(12)  1_555 1_555  26_557
	H_2_H     N_1_1     H_3_1      111(3)  1_555 1_555  26_557
	H_3_H     N_1_1     H_2_H      105.8(10)  1_555 1_555   1_555
	H_3_H     N_1_1     H_2_1      105.8(17)  1_555 1_555   1_555
	H_3_1     N_1_1     H_2_H      105.8(17)  1_555 1_555   1_555
	H_4_H     N_1_1     H_3_1      105.8(18)  1_555 1_555   1_555
	H_4_H     N_1_1     H_3_H      105.8(10)  1_555 1_555   1_555
	H_4_H     N_1_1     H_2_H      105.8(10)  1_555 1_555   1_555
	H_4_H     N_1_1     H_2_1      106(3)  1_555 1_555   1_555
	H_4_1     N_1_1     H_3_H      105.8(18)  1_555 1_555   1_555
	H_4_1     N_1_1     H_2_H      106(3)  1_555 1_555   1_555
	H_2_H     N_1_1     H_4_1      138(3) 26_557 1_555   1_555
	H_2_H     N_1_1     H_4_H      138.1(11) 26_557 1_555   1_555
	H_2_H     N_1_1     H_3_1      81(2) 26_557 1_555   1_555
	H_2_H     N_1_1     H_3_H      81.4(8) 26_557 1_555   1_555
	H_2_H     N_1_1     H_2_1      112(3) 26_557 1_555   1_555
	H_2_H     N_1_1     H_3_H      117.8(13) 26_557 1_555  26_557
	H_2_H     N_1_1     H_3_1      118(3) 26_557 1_555  26_557
	H_2_1     N_1_1     H_4_1      138(4) 26_557 1_555   1_555
	H_2_1     N_1_1     H_4_H      138(2) 26_557 1_555   1_555
	H_2_1     N_1_1     H_3_1      81(4) 26_557 1_555   1_555
	H_2_1     N_1_1     H_3_H      81(3) 26_557 1_555   1_555
	H_2_1     N_1_1     H_2_H      112(2) 26_557 1_555   1_555
	H_2_1     N_1_1     H_3_H      118(3) 26_557 1_555  26_557
	H_2_1     N_1_1     H_3_1      118(3) 26_557 1_555  26_557
	H_4_1     N_1_1     H_4_H      131.7(11) 26_557 1_555   1_555
	H_4_1     N_1_1     H_2_H      92.6(16) 26_557 1_555   1_555
	H_4_1     N_1_1     H_2_1      92.6(16) 26_557 1_555   1_555
	H_4_H     N_1_1     H_4_1      131.7(17) 26_557 1_555   1_555
	H_4_H     N_1_1     H_2_H      92.6(8) 26_557 1_555   1_555
	H_4_H     N_1_1     H_2_1      92.6(13) 26_557 1_555   1_555
	D1        N_1_1     H_2_1      109(3) 28_556 1_555  26_557
	D1        N_1_1     H_2_H      108.6(7) 28_556 1_555  26_557
	D1        N_1_1     H_2_H      115.7(7) 28_556 1_555   1_555
	D1        N_1_1     H_2_1      116(3) 28_556 1_555   1_555
	H1        N_1_1     H_2_1      109(3) 28_556 1_555  26_557
	H1        N_1_1     H_2_H      108.6(7) 28_556 1_555  26_557
	H1        N_1_1     H_2_H      115.7(7) 28_556 1_555   1_555
	H1        N_1_1     H_2_1      116(3) 28_556 1_555   1_555
	H3        N_1_1     H1         142.1(7) 23_565 1_555  28_556
	H3        N_1_1     D1         142.1(7) 23_565 1_555  28_556
	H3        N_1_1     H_4_H      132.6(6) 23_565 1_555  26_557
	H3        N_1_1     H_4_1      132.6(17) 23_565 1_555  26_557
	H3        N_1_1     H_4_1      88.7(16) 23_565 1_555   1_555
	H3        N_1_1     H_4_H      88.7(8) 23_565 1_555   1_555
	H3        N_1_1     H_3_1      146(2) 23_565 1_555   1_555
	H3        N_1_1     H_3_H      146.1(9) 23_565 1_555   1_555
	H3        N_1_1     H_2_H      99.2(8) 23_565 1_555   1_555
	H3        N_1_1     H_2_1      99(2) 23_565 1_555   1_555
	H3        N_1_1     H_3_H      142.3(13) 23_565 1_555  26_557
	H3        N_1_1     H_3_1      142(3) 23_565 1_555  26_557
	H3        N_1_1     H1         118.2(6) 30_556 1_555  28_556
	H3        N_1_1     D1         118.2(6) 30_556 1_555  28_556
	H3        N_1_1     H_4_1      148(3) 30_556 1_555   1_555
	H3        N_1_1     H_4_H      147.9(9) 30_556 1_555   1_555
	H3        N_1_1     H_3_1      86.7(15) 30_556 1_555   1_555
	H3        N_1_1     H_3_H      86.7(8) 30_556 1_555   1_555
	H3        N_1_1     H_3_H      120.4(11) 30_556 1_555  26_557
	H3        N_1_1     H_3_1      120(3) 30_556 1_555  26_557
	O2        N_1_1     H3         119.0(5) 18_555 1_555  30_556
	O2        N_1_1     H3         94.3(7) 18_555 1_555  23_565
	O2        N_1_1     H1         80.7(5) 18_555 1_555  28_556
	O2        N_1_1     D1         80.7(5) 18_555 1_555  28_556
	O2        N_1_1     H_4_H      133.1(6) 18_555 1_555  26_557
	O2        N_1_1     H_4_1      133.1(17) 18_555 1_555  26_557
	O2        N_1_1     H_2_1      160.9(18) 18_555 1_555  26_557
	O2        N_1_1     H_2_H      160.9(9) 18_555 1_555  26_557
	O2        N_1_1     H_3_1      113(2) 18_555 1_555   1_555
	O2        N_1_1     H_3_H      113.3(8) 18_555 1_555   1_555


# start Validation Reply Form
_vrf_CELLK01_MIL-160_ND3_high
;
PROBLEM: Check that the cell measurement temperature is in Kelvin.
RESPONSE: Diffraction data collected with neutron radiation at 17K.
;
_vrf_PLAT340_MIL-160_ND3_high
;
PROBLEM: Low Bond Precision on  C-C Bonds ...............    0.01433 Ang.  
RESPONSE: Structure obtained from powder diffraction.
;
_vrf_PLAT420_MIL-160_ND3_high
;
PROBLEM: D-H Bond Without Acceptor  O1       --D1       .     Please Check 
RESPONSE: Long range interaction with guest ND3 is present.
;
_vrf_PLAT042_MIL-160_ND3_high
;
PROBLEM: Calc. and Reported MoietyFormula Strings  Differ     Please Check 
RESPONSE: Possible due to precision of calculation
;
_vrf_PLAT241_MIL-160_ND3_high
;
PROBLEM: High   'MainMol' Ueq as Compared to Neighbors of         O2 Check 
RESPONSE: High vibration for light element O
;
_vrf_PLAT242_MIL-160_ND3_high
;
PROBLEM: Low    'MainMol' Ueq as Compared to Neighbors of        Al1 Check 
RESPONSE: Low vibration for heavier element Al.
;
_vrf_PLAT601_MIL-160_ND3_high
;
PROBLEM: Unit Cell Contains Solvent Accessible VOIDS of .         81 Ang**3
RESPONSE: Structure contain pores not fully occupied
;
# end Validation Reply Form
